# Supplementary material for: Genome-Wide Tissue-Specific Occupancy of the Hox Protein Ultrabithorax and Hox Cofactor Homothorax in Drosophila
Source: PLoS One. 2011 Apr 5;6(4):e14686. doi: 10.1371/journal.pone.0014686 (PMC3071676; doi:10.1371/journal.pone.0014686)
Supplement: Table S1 — High confidence Ubx haltere peaks and target genes (Slattery et al., Choo et al.) All Ubx haltere peaks called in this study that also overlap a top 10% Ubx peak (TAS p-value) called from the Choo et al. data. Called target gene(s) associated with each peak are also indicated, and enriched GO categories are represented in the second sheet. (0.81 MB XLS) [file pone.0014686.s006.xls]

## Sheet: Haltere_Ubx_High-Confidence
Haltere, Ubx, High Confidence
Chromosome	Peak Start	Peak Stop	FBID	Gene
2L	21359	21666	FBgn0002121	l(2)gl-RF
2L	66518	66670	FBgn0067779	dbr-RB
2L	107268	107615	FBgn0005278;FBgn0005278	M(2)21AB-RB;M(2)21AB-RA
2L	159549	159980	FBgn0016977	spen-RA
2L	160282	161770	FBgn0016977	spen-RA
2L	166196	166742	FBgn0016977	spen-RA
2L	204937	207437	FBgn0031232	CG11617-RA
2L	221499	222418	FBgn0086902	kis-RB
2L	223093	223208	FBgn0086902	kis-RB
2L	223796	224335	FBgn0086902	kis-RB
2L	248018	248139	FBgn0086902;FBgn0086902	kis-RA;kis-RC
2L	250661	250895	FBgn0086902;FBgn0086902	kis-RA;kis-RC
2L	274019	274638	FBgn0086856	CG11555-RA
2L	286148	286653	FBgn0031245	CG3625-RA
2L	287742	288876	FBgn0025686	CG11592-RA
2L	421282	421471	FBgn0031254	CG13692-RA
2L	427159	427442	FBgn0031255	BBS8-RA
2L	428861	429992	FBgn0004583	ex-RA
2L	430372	430660	FBgn0004583	ex-RA
2L	431407	431594	FBgn0004583	ex-RA
2L	431942	432149	FBgn0004583	ex-RA
2L	438709	439755	FBgn0004583	ex-RA
2L	439921	442435	FBgn0004583	ex-RA
2L	533708	534027	FBgn0010602;FBgn0010602	lwr-RA;lwr-RB
2L	618221	618383	FBgn0040106	lectin-21Cb-RA
2L	633041	633157	FBgn0031273	CG2839-RA
2L	633514	634099	FBgn0031273	CG2839-RA
2L	634870	635449	FBgn0031273	CG2839-RA
2L	670340	670714	FBgn0000497	ds-RA
2L	696638	696842	FBgn0000497	ds-RA
2L	714824	715251	FBgn0000497	ds-RA
2L	817087	817632	FBgn0031283	CG15880-RA
2L	818571	818686	FBgn0031284	CG3876-RA
2L	867554	868130	FBgn0029095	aru-RC
2L	1063026	1063183	FBgn0003310	S-RB
2L	1065209	1065398	FBgn0003310	S-RB
2L	1108870	1109385	FBgn0031301	CG14339-RA
2L	1162808	1163125	FBgn0031313	CG5080-RA
2L	1163235	1163843	FBgn0031313	CG5080-RB
2L	1164270	1164426	FBgn0031314	CG4785-RA
2L	1172297	1172649	FBgn0031317	CG5118-RA
2L	1186222	1186608	FBgn0031322	CG5001-RA
2L	1404934	1405305	FBgn0002543	lea-RA
2L	1424980	1425815	FBgn0002543	lea-RA
2L	1426238	1427375	FBgn0002543	lea-RA
2L	1667454	1668758	FBgn0086758;FBgn0086758;FBgn0086758	chinmo-RA;chinmo-RB;chinmo-RC
2L	1981682	1981799	FBgn0031378	CG15362-RA
2L	1981958	1982157	FBgn0031379	CG7289-RA
2L	2009962	2010352	FBgn0031384	CG4238-RF
2L	2145464	2145774	FBgn0031390;FBgn0031390	tho2-RA;tho2-RB
2L	2146086	2147111	FBgn0031391	CG11723-RA
2L	2162544	2162935	FBgn0000097	aop-RA
2L	2163046	2163735	FBgn0000097	aop-RA
2L	2175352	2175668	FBgn0000097	aop-RB
2L	2192190	2193011	FBgn0085201	CG34172-RA
2L	2195814	2195967	FBgn0085201	CG34172-RA
2L	2213723	2214961	FBgn0085203	CG34174-RA
2L	2215500	2216117	FBgn0031398	CG10880-RA
2L	2216507	2217166	FBgn0040715;FBgn0259717	CG15386-RA;CG42371-RA
2L	2217524	2217799	FBgn0031399	mio-RA
2L	2220659	2221416	FBgn0031401	CG7082-RA
2L	2226301	2226501	FBgn0031403	CG15387-RA
2L	2374434	2375955	FBgn0031419	CG15390-RA
2L	2381268	2381422	FBgn0031421	CG9867-RA
2L	2482561	2482688	FBgn0031429	CG15393-RA
2L	2483232	2483354	FBgn0031429	CG15393-RA
2L	2483791	2484114	FBgn0031429	CG15393-RA
2L	2574540	2574847	FBgn0026778;FBgn0085343	Rad1-RA;CG34314-RA
2L	2577052	2577631	FBgn0031435	CG9883-RA
2L	2759794	2760081	FBgn0031456	Trn-SR-RA
2L	2769604	2770080	FBgn0031459	CG2862-RA
2L	2857343	2857579	FBgn0031474;FBgn0031474	CG2991-RB;CG2991-RA
2L	2877735	2878553	FBgn0031479	Prx6005-RA
2L	2885206	2886084	FBgn0024947	NTPase-RD
2L	2968899	2969056	FBgn0024920	Ts-RA
2L	2993032	2993298	FBgn0025681;FBgn0025681;FBgn0025681	CG3558-RA;CG3558-RB;CG3558-RC
2L	2998884	2999409	FBgn0025681;FBgn0025681;FBgn0025681	CG3558-RA;CG3558-RB;CG3558-RC
2L	3000316	3000750	FBgn0025681;FBgn0025681;FBgn0025681	CG3558-RA;CG3558-RB;CG3558-RC
2L	3029258	3030350	FBgn0031494	CG17219-RA
2L	3039644	3040327	FBgn0031500	CG17221-RB
2L	3107479	3107591	FBgn0015600	toc-RE
2L	3144697	3145751	FBgn0031505	CG12400-RA
2L	3170094	3172751	FBgn0085435	CG34406-RA
2L	3346549	3346700	FBgn0020445;FBgn0020445	E23-RA;E23-RC
2L	3470270	3470499	FBgn0051776	CG31776-RA
2L	3538790	3539210	FBgn0024244	drm-RB
2L	3559228	3559449	FBgn0004892	sob-RA
2L	3560083	3560267	FBgn0004892	sob-RA
2L	3561867	3562227	FBgn0004892	sob-RA
2L	3631710	3632802	FBgn0000721;FBgn0000721	for-RJ;for-RK
2L	3711136	3711554	FBgn0015376	cutlet-RA
2L	3712328	3712746	FBgn0051955	CG31955-RA
2L	3778624	3778867	FBgn0004893	bowl-RA
2L	3867756	3867872	FBgn0031575;FBgn0031575	Cep97-RB;Cep97-RC
2L	4031814	4031975	FBgn0000547	ed-RA
2L	4054001	4054118	FBgn0000547	ed-RA
2L	4385445	4385805	FBgn0031598	CG3338-RA
2L	4386491	4387748	FBgn0031599	Psf2-RA
2L	4463847	4464622	FBgn0031610	CG15436-RA
2L	4588102	4588257	FBgn0053196	dp-RC
2L	4588376	4588888	FBgn0053196	dp-RC
2L	4831086	4832442	FBgn0031633	CG2976-RA
2L	4838062	4838484	FBgn0031635	CG15626-RA
2L	4838790	4839067	FBgn0031636;FBgn0031636	CG12194-RA;CG12194-RB
2L	4887141	4887513	FBgn0031644	CG15625-RA
2L	4945746	4946144	FBgn0015000	betaggt-I-RA
2L	5009688	5009846	FBgn0031668;FBgn0259719	CG31917-RA;Tfb5-RB
2L	5010541	5010657	FBgn0031668;FBgn0259719	CG31917-RA;Tfb5-RB
2L	5011051	5011295	FBgn0031670	CG3887-RA
2L	5145176	5145647	FBgn0260952	Msp-300-RF
2L	5237912	5238076	FBgn0003716	tkv-RD
2L	5239439	5240565	FBgn0003716	tkv-RB
2L	5252026	5254025	FBgn0003716	tkv-RC
2L	5254528	5255511	FBgn0031693	Cyp4ac1-RA
2L	5256390	5256734	FBgn0031693	Cyp4ac1-RA
2L	5259108	5259565	FBgn0031693	Cyp4ac1-RA
2L	5271057	5271261	FBgn0003716	tkv-RA
2L	5278325	5278701	FBgn0031696	Bub1-RA
2L	5292160	5292978	FBgn0016076	vri-RC
2L	5294423	5295014	FBgn0016076	vri-RC
2L	5325813	5325966	FBgn0031698;FBgn0031698	CG14023-RA;CG14023-RB
2L	5461129	5461410	FBgn0005511	mid-RA
2L	5507064	5507385	FBgn0031707	CG14020-RA
2L	5527297	5527962	FBgn0051915	CG31915-RA
2L	5528194	5528587	FBgn0051915	CG31915-RA
2L	5546923	5547167	FBgn0031717	Oscillin-RA
2L	6037367	6038918	FBgn0051643	CG31643-RA
2L	6068027	6068493	FBgn0031775	CG9150-RB
2L	6069779	6070520	FBgn0031777	CG9154-RA
2L	6081800	6082147	FBgn0028420	Kr-h1-RA
2L	6082895	6083125	FBgn0028420	Kr-h1-RA
2L	6323850	6324290	FBgn0021873;FBgn0021873;FBgn0021873	Gef26-RA;Gef26-RB;Gef26-RC
2L	6338369	6338715	FBgn0015623	Cpr-RA
2L	6455615	6456115	FBgn0031815	CG9526-RB
2L	6480999	6481113	FBgn0031820	DLP-RA
2L	6481264	6481612	FBgn0031820	DLP-RA
2L	6488094	6488599	FBgn0031821	CG9542-RA
2L	6561578	6562717	FBgn0026585	Ent2-RA
2L	6612345	6612461	FBgn0031836	CG11050-RC
2L	6648363	6648947	FBgn0031842;FBgn0031842	Tango1-RA;Tango1-RB
2L	6722605	6723207	FBgn0025777	homer-RB
2L	6787463	6787853	FBgn0015776	nrv1-RA
2L	6793758	6794126	FBgn0015777	nrv2-RD
2L	6794360	6794511	FBgn0015777;FBgn0015777	nrv2-RA;nrv2-RE
2L	6920014	6920323	FBgn0004838;FBgn0004838	Hrb27C-RA;Hrb27C-RD
2L	6963520	6963674	FBgn0031878	sip2-RD
2L	7009835	7010096	FBgn0031879;FBgn0031879;FBgn0031879	SP1070-RA;SP1070-RB;SP1070-RC
2L	7032421	7033008	FBgn0031883;FBgn0031883;FBgn0031883	CG11266-RG;CG11266-RD;CG11266-RA
2L	7065366	7065752	FBgn0031886	Nuf2-RA
2L	7181637	7181943	FBgn0031893;FBgn0031893	CG4495-RA;CG4495-RB
2L	7182421	7182613	FBgn0031893;FBgn0031893	CG4495-RA;CG4495-RB
2L	7320960	7321246	FBgn0004009	wg-RB
2L	7361349	7361534	FBgn0031903	Wnt10-RA
2L	7372246	7372600	FBgn0031903	Wnt10-RA
2L	7423302	7423493	FBgn0031912	CG5261-RB
2L	7424192	7425504	FBgn0031912	CG5261-RB
2L	7427188	7427309	FBgn0031912	CG5261-RB
2L	7573788	7574350	FBgn0085403	Rapgap1-RD
2L	7577146	7577266	FBgn0085403	Rapgap1-RD
2L	7809925	7810321	FBgn0031952;FBgn0031952;FBgn0031952	cdc14-RA;cdc14-RB;cdc14-RC
2L	7821261	7821493	FBgn0027515;FBgn0027515	CG7115-RA;CG7115-RB
2L	7885553	7885821	FBgn0083968	CG34132-RA
2L	8083731	8084163	FBgn0011219;FBgn0011219;FBgn0011219;FBgn0011219	Bsg-RD;Bsg-RC;Bsg-RB;Bsg-RA
2L	8162201	8162623	FBgn0031992	CG8498-RA
2L	8212611	8212773	FBgn0032000	CG8372-RA
2L	8279125	8279607	FBgn0003502;FBgn0003502	Btk29A-RC;Btk29A-RA
2L	8300467	8300629	FBgn0003502	Btk29A-RB
2L	8364986	8366017	FBgn0260439	Pp2A-29B-RA
2L	8374627	8375420	FBgn0032030	CG17293-RA
2L	8382713	8384162	FBgn0032035	CG13393-RA
2L	8401641	8402233	FBgn0001084	fy-RA
2L	8515609	8516190	FBgn0032052	CG13089-RA
2L	8535732	8536034	FBgn0028394;FBgn0028394	CG17834-RB;CG17834-RD
2L	8543925	8544048	FBgn0011259;FBgn0011259;FBgn0011259	Sema-1a-RB;Sema-1a-RC;Sema-1a-RA
2L	8691503	8691854	FBgn0004914	Hnf4-RB
2L	8718221	8718460	FBgn0004914	Hnf4-RA
2L	8898366	8899182	FBgn0085427;FBgn0085427;FBgn0085427	CG34398-RD;CG34398-RA;CG34398-RC
2L	8942946	8943218	FBgn0032076;FBgn0032077	CG9510-RC;CG9515-RA
2L	8950019	8950250	FBgn0032078	C1GalTA-RB
2L	9125819	9126273	FBgn0052982;FBgn0052982;FBgn0052982	CG32982-RA;CG32982-RD;CG32982-RE
2L	9188844	9189030	FBgn0041092	tai-RA
2L	9449131	9449484	FBgn0002973	numb-RA
2L	9451384	9451749	FBgn0002973	numb-RA
2L	9495999	9496453	FBgn0032120;FBgn0032120	CG33298-RA;CG33298-RB
2L	9521081	9521231	FBgn0032123	Oatp30B-RE
2L	9699776	9699933	FBgn0015393	hoip-RA
2L	9758127	9758530	FBgn0022720	zf30C-RA
2L	9763239	9763777	FBgn0025117	und-RA
2L	9792463	9792730	FBgn0032150	CG13123-RA
2L	9890861	9891253	FBgn0032153	CG4537-RB
2L	9912936	9913052	FBgn0024285	Srp54-RA
2L	9920656	9921154	FBgn0032161	CG4594-RA
2L	10209123	10209474	FBgn0032192	CG5731-RA
2L	10220350	10221521	FBgn0024320	Npc1a-RA
2L	10236482	10238456	FBgn0051720;FBgn0051720	CG31720-RC;CG31720-RD
2L	10239669	10239824	FBgn0004419	me31B-RB
2L	10260424	10260650	FBgn0026379	Pten-RH
2L	10264171	10264495	FBgn0032202;FBgn0032202;FBgn0032202;FBgn0032202	CG18619-RB;CG18619-RD;CG18619-RC;CG18619-RA
2L	10276951	10277520	FBgn0260749	Utx-RB
2L	10277642	10278563	FBgn0260749	Utx-RA
2L	10292048	10292524	FBgn0032208	CG5604-RA
2L	10300199	10302073	FBgn0032211	CG13138-RB
2L	10306895	10307582	FBgn0032214	CG4968-RA
2L	10318114	10318710	FBgn0032218	CG5381-RA
2L	10319297	10320048	FBgn0032218	CG5381-RA
2L	10322876	10323498	FBgn0032219	CG4995-RC
2L	10324636	10324754	FBgn0032219	CG4995-RC
2L	10329476	10330602	FBgn0032221;FBgn0032221	CG5375-RA;CG5375-RB
2L	10332861	10333481	FBgn0032223	GATAd-RA
2L	10341425	10341543	FBgn0051715	CG31715-RA
2L	10341813	10341973	FBgn0051715	CG31715-RA
2L	10342831	10343023	FBgn0032224;FBgn0032224	Sps2-RB;Sps2-RA
2L	10353128	10353833	FBgn0085396	CG34367-RC
2L	10355569	10356248	FBgn0032228	CG5367-RA
2L	10356716	10356870	FBgn0032229	CG5045-RA
2L	10363173	10363565	FBgn0003087	pim-RA
2L	10364593	10364944	FBgn0032230	CG13139-RA
2L	10377897	10378807	FBgn0032234	CG5091-RA
2L	10404356	10405196	FBgn0032240;FBgn0067622	CG17768-RA;LSm-4-RB
2L	10413607	10414165	FBgn0032243;FBgn0032243;FBgn0032243	Klp31E-RA;Klp31E-RC;Klp31E-RD
2L	10430641	10431079	FBgn0032248	CG5343-RA
2L	10436268	10437042	FBgn0032250	CG5198-RA
2L	10437813	10437965	FBgn0027052	CHIP-RA
2L	10476183	10476379	FBgn0032256	RluA-2-RA
2L	10613190	10614155	FBgn0032271	CG7329-RA
2L	10615353	10615478	FBgn0032271	CG7329-RA
2L	10985221	10985421	FBgn0004872	piwi-RA
2L	11059322	11060568	FBgn0032330	Samuel-RA
2L	11181555	11182033	FBgn0032354	CG4788-RA
2L	11182795	11183169	FBgn0032354	CG4788-RA
2L	11210910	11211229	FBgn0259750;FBgn0259750;FBgn0259750	ab-RB;ab-RA;ab-RD
2L	11270117	11270772	FBgn0040233;FBgn0052831	cana-RA;CG33695-RA
2L	11305952	11306113	FBgn0032359	Osi21-RA
2L	11312827	11312938	FBgn0032359	Osi21-RA
2L	11447363	11447777	FBgn0004579	salm-RA
2L	11806149	11808058	FBgn0020309;FBgn0020309;FBgn0020309	crol-RB;crol-RC;crol-RA
2L	11813211	11813877	FBgn0032378	CG14939-RA
2L	11966867	11967147	FBgn0032387	CG16965-RA
2L	11968370	11969187	FBgn0032387	CG16965-RA
2L	11970994	11971179	FBgn0032387	CG16965-RA
2L	11989072	11990164	FBgn0032390	dgt2-RA
2L	12003753	12004177	FBgn0032394	CG6746-RA
2L	12004644	12005072	FBgn0014019	Rh5-RA
2L	12005218	12005382	FBgn0014019	Rh5-RA
2L	12005865	12006306	FBgn0014019	Rh5-RA
2L	12010731	12011371	FBgn0014019	Rh5-RA
2L	12011642	12012535	FBgn0014019	Rh5-RA
2L	12027461	12027857	FBgn0010497	l(2)01810-RA
2L	12096664	12097736	FBgn0028707	Mt2-RA
2L	12103250	12103962	FBgn0027081	Aats-thr-RB
2L	12434603	12434799	FBgn0040286	SC35-RA
2L	12460466	12460639	FBgn0259176	bun-RC
2L	12461099	12461544	FBgn0259176	bun-RC
2L	12483595	12484344	FBgn0259176	bun-RB
2L	12514053	12514283	FBgn0259176	bun-RE
2L	12545923	12546282	FBgn0259176;FBgn0259176	bun-RG;bun-RF
2L	12578473	12578595	FBgn0085424	nub-RB
2L	12586883	12587301	FBgn0085424	nub-RB
2L	12618139	12618581	FBgn0085424	nub-RD
2L	12635143	12635621	FBgn0085424	nub-RD
2L	12696023	12696257	FBgn0032447	PICK1-RB
2L	12697895	12698252	FBgn0032448	CG5781-RA
2L	12700138	12700409	FBgn0032449	CG17036-RA
2L	13003501	13004907	FBgn0020368	Vha68-1-RA
2L	13086672	13087267	FBgn0032470	CG5142-RC
2L	13176352	13177151	FBgn0032475;FBgn0032475;FBgn0032475	Sfmbt-RA;Sfmbt-RB;Sfmbt-RC
2L	13203788	13203986	FBgn0032482;FBgn0032482;FBgn0032482	Pect-RB;Pect-RC;Pect-RD
2L	13221674	13222384	FBgn0032488	CG16812-RA
2L	13296063	13296850	FBgn0051729	CG31729-RA
2L	13374224	13374498	FBgn0032513	CG6565-RA
2L	13387803	13388115	FBgn0032517	CG7099-RA
2L	13550322	13550606	FBgn0259984;FBgn0259984	kuz-RC;kuz-RF
2L	13665668	13666023	FBgn0028527;FBgn0028527	CG18507-RA;CG18507-RB
2L	13771214	13771554	FBgn0028541	TM9SF4-RA
2L	13829277	13829673	FBgn0001961	Sop2-RA
2L	13837041	13837158	FBgn0028509	cenG1A-RB
2L	14382338	14382465	FBgn0020258	ppk-RA
2L	14422028	14422760	FBgn0028871	Cpr35B-RA
2L	14425321	14425569	FBgn0028871	Cpr35B-RA
2L	14460472	14461178	FBgn0028844	CG15283-RB
2L	14490103	14491278	FBgn0005771	noc-RA
2L	14499126	14499594	FBgn0005771	noc-RA
2L	14499748	14499986	FBgn0005771	noc-RA
2L	14513456	14514089	FBgn0053648	CG33648-RA
2L	14531244	14531552	FBgn0053648	CG33648-RA
2L	14552660	14552944	FBgn0250844	CG4218-RA
2L	14664286	14664400	FBgn0003016;FBgn0003016;FBgn0003016;FBgn0003016	osp-RC;osp-RD;osp-RE;osp-RF
2L	14999728	14999938	FBgn0086711;FBgn0086711	mol-RA;mol-RB
2L	15039252	15039898	FBgn0004837	Su(H)-RA
2L	15058339	15058566	FBgn0053679	CG33679-RA
2L	15061150	15061378	FBgn0003970	vas-RA
2L	15256647	15257271	FBgn0259982	l(2)35Cc-RA
2L	15313964	15314126	FBgn0041103	nht-RB
2L	15333678	15334107	FBgn0001981	esg-RA
2L	15363465	15363923	FBgn0032563	CG15258-RA
2L	15387285	15387439	FBgn0051828	CG31828-RA
2L	15406156	15406273	FBgn0028891	CG18482-RA
2L	15406987	15407381	FBgn0028891	CG18482-RA
2L	15413370	15414217	FBgn0028891	CG18482-RA
2L	16260520	16261806	FBgn0002673	twe-RA
2L	16284472	16284908	FBgn0001994	crp-RA
2L	16286900	16287127	FBgn0001994	crp-RA
2L	16288218	16288579	FBgn0040079	pkaap-RA
2L	16303365	16304838	FBgn0028525	c(2)M-RA
2L	16306636	16307951	FBgn0011708	Syx5-RB
2L	16325640	16325799	FBgn0000250;FBgn0000250	cact-RB;cact-RC
2L	16326846	16327844	FBgn0014092	CG4278-RA
2L	16328129	16328722	FBgn0001995	mRpL4-RA
2L	16350187	16350422	FBgn0000307;FBgn0000307;FBgn0087041	chif-RA;chif-RB;CG42231-RA
2L	16350790	16350985	FBgn0000307;FBgn0000307;FBgn0087041	chif-RA;chif-RB;CG42231-RA
2L	16491755	16491871	FBgn0032586	Tpr2-RA
2L	16526055	16526200	FBgn0032587	CG5953-RC
2L	16545154	16545349	FBgn0259735;FBgn0259735	CG42389-RD;CG42389-RE
2L	16677320	16677876	FBgn0001185	her-RA
2L	16683937	16684470	FBgn0261278	grp-RA
2L	16689990	16690143	FBgn0261278	grp-RA
2L	16719284	16719938	FBgn0000409	Cyt-c-p-RA
2L	16826398	16826598	FBgn0051739	CG31739-RA
2L	17384208	17384953	FBgn0020503	CLIP-190-RB
2L	17449895	17450053	FBgn0260632;FBgn0260632	dl-RB;dl-RC
2L	17743232	17743784	FBgn0015609;FBgn0015609;FBgn0015609;FBgn0015609;FBgn0015609;FBgn0015609;FBgn0015609;FBgn0015609;FBgn0015609;FBgn0015609;FBgn0015609;FBgn0015609	CadN-RE;CadN-RH;CadN-RA;CadN-RF;CadN-RC;CadN-RB;CadN-RD;CadN-RG;CadN-RI;CadN-RJ;CadN-RK;CadN-RL
2L	17749063	17749296	FBgn0015609;FBgn0015609;FBgn0015609;FBgn0015609;FBgn0015609;FBgn0015609;FBgn0015609;FBgn0015609;FBgn0015609;FBgn0015609;FBgn0015609;FBgn0015609	CadN-RE;CadN-RH;CadN-RA;CadN-RF;CadN-RC;CadN-RB;CadN-RD;CadN-RG;CadN-RI;CadN-RJ;CadN-RK;CadN-RL
2L	17749674	17750025	FBgn0015609;FBgn0015609;FBgn0015609;FBgn0015609;FBgn0015609;FBgn0015609;FBgn0015609;FBgn0015609;FBgn0015609;FBgn0015609;FBgn0015609;FBgn0015609	CadN-RE;CadN-RH;CadN-RA;CadN-RF;CadN-RC;CadN-RB;CadN-RD;CadN-RG;CadN-RI;CadN-RJ;CadN-RK;CadN-RL
2L	18150171	18150371	FBgn0041184;FBgn0041184	Socs36E-RA;Socs36E-RB
2L	18312472	18312735	FBgn0000636;FBgn0000636;FBgn0000636;FBgn0000636	Fas3-RA;Fas3-RB;Fas3-RC;Fas3-RD
2L	18313886	18314078	FBgn0000636;FBgn0000636;FBgn0000636;FBgn0000636	Fas3-RA;Fas3-RB;Fas3-RC;Fas3-RD
2L	18320316	18320471	FBgn0000636	Fas3-RE
2L	18485574	18485859	FBgn0032682	CG10176-RB
2L	18563761	18564111	FBgn0085370	Pde11-RB
2L	18676400	18676789	FBgn0086681	Mst36Fa-RB
2L	18690018	18690439	FBgn0032698	CG10336-RA
2L	18694588	18695452	FBgn0032699	CG10383-RA
2L	18696393	18697117	FBgn0032700	CG10338-RA
2L	18703604	18703762	FBgn0032703	CG10343-RA
2L	18708465	18708659	FBgn0032705	Grip71-RA
2L	18830455	18830850	FBgn0032715	CG17597-RA
2L	18831321	18831554	FBgn0015808	ScpX-RA
2L	18857246	18857644	FBgn0032721	CG10602-RB
2L	18858654	18859372	FBgn0032720;FBgn0032721	mRpL13-RA;CG10602-RA
2L	18874055	18874212	FBgn0003896;FBgn0003896	tup-RA;tup-RB
2L	18943790	18944645	FBgn0032723	ssp3-RA
2L	18947520	18947911	FBgn0032724	CG10428-RA
2L	18948140	18948336	FBgn0032724	CG10428-RA
2L	18948448	18949464	FBgn0032724	CG10428-RA
2L	18968994	18969652	FBgn0032728	Tango6-RA
2L	19033833	19034827	FBgn0051800	CG31800-RA
2L	19062202	19062830	FBgn0032750	CG10495-RA
2L	19132106	19133076	FBgn0086446	l(2)37Ce-RA
2L	19135113	19135511	FBgn0010300	brat-RA
2L	19136390	19136980	FBgn0010300	brat-RA
2L	19141567	19141972	FBgn0010300	brat-RA
2L	19161485	19161941	FBgn0010300	brat-RB
2L	19182429	19182975	FBgn0040994;FBgn0040994;FBgn0040994;FBgn0040994	CG17567-RA;CG17567-RB;CG17567-RC;CG17567-RD
2L	19321513	19322325	FBgn0032769	CG10750-RA
2L	19323063	19324175	FBgn0032769	CG10750-RA
2L	19429633	19429948	FBgn0032781	CG9987-RA
2L	19453364	19453870	FBgn0003732	Top2-RA
2L	19542549	19542942	FBgn0003231	ref(2)P-RB
2L	19571326	19571451	FBgn0005672	spi-RD
2L	19571568	19571763	FBgn0005672	spi-RD
2L	19572050	19572949	FBgn0005672;FBgn0005672	spi-RE;spi-RB
2L	19574514	19575892	FBgn0005672	spi-RG
2L	19576528	19576878	FBgn0005672;FBgn0005672	spi-RA;spi-RF
2L	19577412	19577527	FBgn0027949	msb1l-RA
2L	19741364	19742495	FBgn0032816	Nf-YB-RA
2L	19757582	19759674	FBgn0032818	CG10628-RA
2L	19792128	19792474	FBgn0032822	CG10466-RA
2L	19869476	19869666	FBgn0260966	sick-RC
2L	19949820	19950016	FBgn0032833	CG10664-RB
2L	19950794	19951221	FBgn0032833	CG10664-RB
2L	19958726	19959272	FBgn0032833	CG10664-RA
2L	20061073	20061592	FBgn0019686;FBgn0019686;FBgn0019686	lok-RA;lok-RB;lok-RC
2L	20065897	20066438	FBgn0045064	bwa-RA
2L	20093131	20094142	FBgn0032847	Taf13-RA
2L	20350091	20350249	FBgn0011638	La-RB
2L	20644572	20645270	FBgn0016054;FBgn0016054	phr6-4-RA;phr6-4-RB
2L	20646405	20646760	FBgn0032870	CG2608-RA
2L	20798050	20798163	FBgn0032886	CG9328-RB
2L	20800356	20801043	FBgn0032886	CG9328-RB
2L	21009271	21009847	FBgn0250867	CG42238-RB
2L	21017571	21018396	FBgn0250867	CG42238-RA
2L	21018927	21019131	FBgn0250867	CG42238-RA
2L	21019561	21019872	FBgn0250867	CG42238-RA
2L	21030427	21031006	FBgn0250867	CG42238-RA
2L	21051823	21052661	FBgn0250867	CG42238-RA
2L	21052782	21052903	FBgn0010395	betaInt-nu-RA
2L	21103071	21103664	FBgn0032916	CG9257-RA
2L	21147756	21149209	FBgn0086251	del-RA
2L	21153351	21153807	FBgn0024371	E2f2-RA
2L	21156539	21158516	FBgn0032921	Mpp6-RA
2L	21166835	21167277	FBgn0032926;FBgn0032926	CG9243-RB;CG9243-RA
2L	21167392	21168175	FBgn0010100	Acon-RB
2L	21219476	21220524	FBgn0032935	CG8678-RA
2L	21236544	21237236	FBgn0051626	CG31626-RA
2L	21310661	21310816	FBgn0000370;FBgn0000370	crc-RA;crc-RD
2L	21630045	21630322	FBgn0022893	Df31-RB
2L	21657731	21658803	FBgn0032956;FBgn0032956	cul-2-RA;cul-2-RB
2L	21757587	21758058	FBgn0032961;FBgn0032961;FBgn0032961	CG1416-RA;CG1416-RB;CG1416-RC
2L	21829064	21829337	FBgn0003866	tsh-RA
2L	21880922	21881230	FBgn0032965	CG11629-RA
2L	22018439	22019517	FBgn0028979	tio-RA
2L	22131184	22131328	FBgn0025674	CycK-RB
2L	22429753	22429866	FBgn0064225;FBgn0064225	RpL5-RB;RpL5-RF
2L	22430021	22430899	FBgn0040009	CG17490-RD
2L	22431333	22432204	FBgn0040009	CG17490-RA
2L	22471171	22471402	FBgn0040011;FBgn0040011	CG17494-RA;CG17494-RC
2L	22471717	22471946	FBgn0040011;FBgn0040011	CG17494-RA;CG17494-RC
2L	22736264	22737329	FBgn0041004;FBgn0041004	CG17715-RA;CG17715-RB
2L	22960663	22961772	FBgn0086683;FBgn0086683	Spf45-RA;Spf45-RB
2L	22961926	22962125	FBgn0086683;FBgn0086683	Spf45-RA;Spf45-RB
2R	18355	18707	FBgn0040002	CG17683-RE
2R	358498	358860	FBgn0260798	Gprk1-RB
2R	404182	404350	FBgn0040007	RpL38-RA
2R	404504	405203	FBgn0040007	RpL38-RA
2R	434041	434510	FBgn0046692	Stlk-RA
2R	482274	482758	FBgn0260799;FBgn0260799	p120ctn-RA;p120ctn-RB
2R	500468	500931	FBgn0032997	CG17486-RB
2R	506597	507236	FBgn0032997	CG17486-RB
2R	546343	546578	FBgn0040005;FBgn0040005	CG17883-RA;CG17883-RB
2R	558648	559008	FBgn0040005;FBgn0040005	CG17883-RA;CG17883-RB
2R	670711	670938	FBgn0250830	CG12547-RA
2R	716285	717093	FBgn0033000	CG14464-RC
2R	976544	977340	FBgn0033005	CG3107-RA
2R	1016584	1016939	FBgn0026238	gus-RB
2R	1032093	1032597	FBgn0033010;FBgn0033010	Atf6-RC;Atf6-RA
2R	1147140	1147303	FBgn0033015	d4-RB
2R	1193008	1193702	FBgn0261403	sxc-RB
2R	1228229	1228830	FBgn0033017	CG10465-RA
2R	1303514	1304234	FBgn0259247	CG42345-RF
2R	1492186	1492682	FBgn0039969;FBgn0039969;FBgn0039969;FBgn0039969	CG17510-RA;CG17510-RC;CG17510-RD;CG17510-RE
2R	1492840	1496356	FBgn0039970	CG17508-RA
2R	1540905	1541481	FBgn0027507	CG1344-RA
2R	1550982	1551372	FBgn0033029	l(2)NC136-RA
2R	1555337	1557397	FBgn0033031	CG8245-RA
2R	1558136	1559504	FBgn0033032	CG1298-RA
2R	1622842	1623434	FBgn0000099;FBgn0000099	ap-RA;ap-RC
2R	1638991	1639428	FBgn0022288	l(2)09851-RA
2R	1644891	1645052	FBgn0085229	CG34200-RA
2R	1855915	1856342	FBgn0033048	CG7881-RA
2R	1861497	1861861	FBgn0025458	BubR1-RA
2R	1868777	1869282	FBgn0004603	Src42A-RB
2R	1869515	1869831	FBgn0004603	Src42A-RA
2R	1880847	1881551	FBgn0033049	CG14471-RB
2R	2034794	2034970	FBgn0000546	EcR-RF
2R	2388249	2389346	FBgn0086655;FBgn0086655	jing-RB;jing-RI
2R	2417225	2417504	FBgn0086655;FBgn0086655	jing-RB;jing-RI
2R	2518342	2518892	FBgn0004145	Vha16-RC
2R	2544177	2544451	FBgn0013732	sced-RA
2R	2550803	2551113	FBgn0000054;FBgn0000054;FBgn0000054	Adf1-RA;Adf1-RB;Adf1-RC
2R	2556423	2557426	FBgn0033086	CG9410-RB
2R	2644712	2644949	FBgn0033101	CG9436-RA
2R	2697086	2697204	FBgn0033104	CG15237-RA
2R	2697434	2698067	FBgn0022224	ubl-RA
2R	2873321	2873818	FBgn0033122	CG17002-RB
2R	2897679	2899286	FBgn0029507	Tsp42Ed-RA
2R	2912644	2913028	FBgn0033127	Tsp42Ef-RA
2R	2976085	2977562	FBgn0028642	esn-RB
2R	3032615	3032930	FBgn0024294	Spn43Aa-RA
2R	3033424	3034328	FBgn0024294	Spn43Aa-RA
2R	3165686	3165901	FBgn0260991	Incenp-RA
2R	3239941	3240296	FBgn0033159;FBgn0033159;FBgn0033159;FBgn0033159;FBgn0033159;FBgn0033159;FBgn0033159;FBgn0033159;FBgn0033159;FBgn0033159;FBgn0033159;FBgn0033159;FBgn0033159;FBgn0033159;FBgn0033159;FBgn0033159;FBgn0033159;FBgn0033159;FBgn0033159;FBgn0033159;FBgn0033159;FBgn0033159;FBgn0033159;FBgn0033159;FBgn0033159;FBgn0033159;FBgn0033159;FBgn0033159;FBgn0033159;FBgn0033159;FBgn0033159;FBgn0033159;FBgn0033159;FBg…	Dscam-RBG;Dscam-RBH;Dscam-RBB;Dscam-RBC;Dscam-RBD;Dscam-RBE;Dscam-RBF;Dscam-RAW;Dscam-RAX;Dscam-RAY;Dscam-RAZ;Dscam-RBA;Dscam-RAQ;Dscam-RAR;Dscam-RAS;Dscam-RAT;Dscam-RAU;Dscam-RAV;Dscam-RAL;Dscam-RA;Dscam-RC;Dscam-RD;Dscam-RE;Dscam-RAM;Dscam-RAN;Dscam-RAO;Dscam-RF;Dscam-RG;Dscam-RH;Dscam-RI;Dscam-RJ;Dscam-RK;Dscam-RL;Dscam-RM;Dscam-RN;Dscam-RO;Dscam-RP;Dscam-RQ;Dscam-RR;Dscam-RS;Dscam-RT;Dscam-RU…
2R	3333472	3334404	FBgn0040513;FBgn0040513;FBgn0050503	kappaB-Ras-RA;kappaB-Ras-RB;CG30503-RB
2R	3337050	3337211	FBgn0050502	CG30502-RB
2R	3344732	3344850	FBgn0025885	Inos-RA
2R	3360557	3360674	FBgn0010548	Aldh-III-RI
2R	3361769	3362471	FBgn0010548	Aldh-III-RM
2R	3376706	3377170	FBgn0259745	wech-RB
2R	3387201	3387605	FBgn0015929	dpa-RA
2R	3471813	3472163	FBgn0004133	blow-RB
2R	3549707	3550297	FBgn0033203	CG2070-RA
2R	3558822	3559128	FBgn0033207	CG12826-RA
2R	3561881	3562459	FBgn0033209	CG12107-RA
2R	3679533	3679763	FBgn0001091;FBgn0001091	Gapdh1-RA;Gapdh1-RB
2R	3955444	3956577	FBgn0020279	lig-RF
2R	3967190	3967932	FBgn0021814	Vps28-RA
2R	3969707	3969987	FBgn0025469	slv-RA
2R	3970559	3971074	FBgn0028563	sut1-RA
2R	3981741	3982021	FBgn0033258	CG8712-RB
2R	4013516	4014438	FBgn0033265;FBgn0033265	coilin-RC;coilin-RD
2R	4018386	4018742	FBgn0260390;FBgn0260398	CG42516-RB;Pbp49-RB
2R	4044187	4044385	FBgn0010504	kermit-RB
2R	4057905	4058968	FBgn0011659	Mlh1-RA
2R	4535066	4535382	FBgn0003892	ptc-RA
2R	4537321	4537561	FBgn0003892	ptc-RA
2R	4543058	4543251	FBgn0003892	ptc-RA
2R	4543382	4543664	FBgn0003892	ptc-RA
2R	4611677	4612143	FBgn0005695	gcl-RA
2R	4624928	4625356	FBgn0261267	CG42615-RB
2R	4778541	4778852	FBgn0033337	CG8272-RA
2R	4789316	4789429	FBgn0004921;FBgn0004921;FBgn0004921;FBgn0004921;FBgn0004921	Ggamma1-RA;Ggamma1-RB;Ggamma1-RC;Ggamma1-RD;Ggamma1-RE
2R	4795154	4795323	FBgn0050349	CG30349-RA
2R	4800798	4801189	FBgn0003074	Pgi-RA
2R	4801305	4801617	FBgn0003074;FBgn0003074	Pgi-RB;Pgi-RC
2R	4809709	4809991	FBgn0033348	CG8247-RB
2R	4827029	4827182	FBgn0033354	CG13745-RA
2R	4827893	4828338	FBgn0033355	CG13748-RA
2R	4829240	4829393	FBgn0033355	CG13748-RA
2R	4839315	4839783	FBgn0011300;FBgn0011300;FBgn0011300	babo-RB;babo-RA;babo-RC
2R	4893700	4893815	FBgn0085379	CG34350-RA
2R	4915772	4917280	FBgn0033365;FBgn0033365	CG8170-RA;CG8170-RB
2R	4981035	4982201	FBgn0033374	CG13741-RA
2R	4985604	4986335	FBgn0033375	CG8078-RA
2R	4997340	4998179	FBgn0033378	tsu-RA
2R	5064292	5064441	FBgn0015477	Rme-8-RA
2R	5064599	5065288	FBgn0015477	Rme-8-RA
2R	5065448	5066610	FBgn0002567	ltd-RB
2R	5079332	5079495	FBgn0033391;FBgn0033391	CG8026-RA;CG8026-RB
2R	5287379	5287695	FBgn0053774	CG33774-RA
2R	5297189	5297388	FBgn0016078	wun-RA
2R	5328790	5329146	FBgn0029092	ced-6-RC
2R	5440291	5440821	FBgn0033421	CG1888-RA
2R	5466173	5466508	FBgn0033426	CG1814-RA
2R	5473704	5474133	FBgn0033429;FBgn0033429	CG12929-RA;CG12929-RB
2R	5599486	5600073	FBgn0010316	dap-RA
2R	5727673	5728549	FBgn0033451	CG1665-RA
2R	5731529	5732348	FBgn0033453	CG1667-RA
2R	5751937	5753182	FBgn0011241	cbx-RB
2R	5846882	5847044	FBgn0033466;FBgn0033466	CG12130-RA;CG12130-RB
2R	5912977	5913684	FBgn0022382	Pka-R2-RB
2R	5913913	5914510	FBgn0033473;FBgn0033473	CG12128-RA;CG12128-RB
2R	5943976	5944290	FBgn0033478	CG2264-RB
2R	5953676	5954148	FBgn0033480	mRpL42-RA
2R	5997977	5998373	FBgn0003071;FBgn0003071	Pfk-RC;Pfk-RB
2R	6010667	6011098	FBgn0010531;FBgn0010531	CCS-RA;CCS-RB
2R	6011487	6012243	FBgn0050011;FBgn0050011;FBgn0050011	gem-RA;gem-RC;gem-RD
2R	6046754	6046990	FBgn0033495;FBgn0033495	CG12214-RB;CG12214-RA
2R	6308986	6310249	FBgn0053474	CG33474-RA
2R	6310525	6310832	FBgn0053474	CG33474-RA
2R	6430077	6430237	FBgn0005630	lola-RR
2R	6468093	6468333	FBgn0004399;FBgn0004399;FBgn0004399	psq-RJ;psq-RH;psq-RD
2R	6469019	6469443	FBgn0004399;FBgn0004399;FBgn0004399	psq-RJ;psq-RH;psq-RD
2R	6562240	6562565	FBgn0033541	CG12934-RA
2R	6696835	6696989	FBgn0033547	CG12935-RA
2R	6697111	6697657	FBgn0033547	CG12935-RA
2R	6699934	6701271	FBgn0033550	CG12341-RA
2R	6767756	6768771	FBgn0033564;FBgn0033564;FBgn0061356;FBgn0061356	CG11919-RA;CG11919-RB;CG18003-RA;CG18003-RC
2R	6781965	6782714	FBgn0033569	CG12942-RA
2R	7037632	7038107	FBgn0033581	CG12391-RA
2R	7068798	7069269	FBgn0003396	shn-RA
2R	7069497	7070508	FBgn0003396	shn-RA
2R	7071354	7071831	FBgn0003396	shn-RA
2R	7072158	7072400	FBgn0003396	shn-RA
2R	7072867	7072990	FBgn0003396	shn-RA
2R	7084923	7085698	FBgn0003396	shn-RB
2R	7086048	7086286	FBgn0003396	shn-RB
2R	7176911	7177066	FBgn0033609	fbl6-RB
2R	7184536	7185151	FBgn0259238	CG42336-RB
2R	7190375	7190683	FBgn0033614	Obp47b-RA
2R	7191180	7191370	FBgn0033614	Obp47b-RA
2R	7248116	7248236	FBgn0024188	san-RA
2R	7338767	7339035	FBgn0000581	E(Pc)-RA
2R	7362737	7363357	FBgn0001269;FBgn0001269	inv-RC;inv-RB
2R	7415591	7416302	FBgn0000577;FBgn0000577	en-RB;en-RA
2R	7488740	7489690	FBgn0033636;FBgn0033636	tou-RA;tou-RE
2R	7491222	7492095	FBgn0033636;FBgn0033636	tou-RA;tou-RE
2R	7494768	7495613	FBgn0033636;FBgn0033636	tou-RA;tou-RE
2R	7567191	7567419	FBgn0040491	Buffy-RA
2R	7872172	7873330	FBgn0011704	RnrS-RA
2R	7876253	7876761	FBgn0033673	CG8298-RA
2R	7915029	7915658	FBgn0260012	pds5-RA
2R	8039337	8039720	FBgn0033687	CG8407-RB
2R	8066793	8067064	FBgn0033691	CG8860-RA
2R	8067541	8068520	FBgn0033692	wash-RA
2R	8070696	8071713	FBgn0000426	DebB-RA
2R	8223015	8223525	FBgn0033715	CG8490-RB
2R	8224432	8224901	FBgn0054021	CG34021-RA
2R	8231669	8231990	FBgn0033717	CG8839-RC
2R	8311572	8313411	FBgn0033735	CG8525-RA
2R	8323179	8324220	FBgn0050051	CG30051-RC
2R	8355257	8355648	FBgn0033741	CG8545-RA
2R	8394873	8395098	FBgn0045063	fdl-RC
2R	8396950	8398121	FBgn0033748;FBgn0033748	vis-RA;vis-RB
2R	8400494	8401567	FBgn0033749;FBgn0033749	achi-RC;achi-RA
2R	8401805	8401918	FBgn0033749;FBgn0033749	achi-RC;achi-RA
2R	8402405	8402560	FBgn0033749;FBgn0033749	achi-RC;achi-RA
2R	8416456	8417009	FBgn0011592;FBgn0011592	fra-RB;fra-RA
2R	8457930	8459329	FBgn0003527	stil-RA
2R	8474330	8475024	FBgn0050055	CG30055-RA
2R	8475376	8475658	FBgn0050055	CG30055-RA
2R	8475859	8475975	FBgn0050055	CG30055-RA
2R	8476606	8476755	FBgn0050055	CG30055-RA
2R	8479643	8480142	FBgn0022764;FBgn0022764;FBgn0022764	Sin3A-RA;Sin3A-RD;Sin3A-RB
2R	8519835	8520094	FBgn0053792	CG33792-RA
2R	8520583	8520691	FBgn0053792	CG33792-RA
2R	8523573	8524031	FBgn0011604	Iswi-RA
2R	8643584	8644295	FBgn0026741	mRpL18-RA
2R	8645038	8645269	FBgn0020930	Dgkepsilon-RA
2R	8756600	8757692	FBgn0033777	CG17574-RA
2R	8760246	8761559	FBgn0033778	CG3790-RA
2R	8762863	8763024	FBgn0033778	CG3790-RA
2R	8767312	8767861	FBgn0002069	Aats-asp-RA
2R	8776426	8777338	FBgn0003975	vg-RA
2R	8787116	8787730	FBgn0003975	vg-RA
2R	8791750	8791902	FBgn0010488;FBgn0010488	NAT1-RA;NAT1-RC
2R	8811513	8812178	FBgn0033781;FBgn0033781	CG13319-RA;CG13319-RB
2R	8847371	8847732	FBgn0033787	CG13321-RA
2R	8867138	8867602	FBgn0005624	Psc-RA
2R	8910499	8911593	FBgn0033788	CG13323-RA
2R	8919836	8920232	FBgn0033788	CG13323-RA
2R	9020191	9020668	FBgn0259876;FBgn0259876	Cap-G-RF;Cap-G-RG
2R	9093033	9094087	FBgn0005654;FBgn0085344	lat-RA;CG34315-RB
2R	9122037	9122357	FBgn0033815	CG4676-RA
2R	9340453	9340640	FBgn0086757	cbs-RA
2R	9352632	9353159	FBgn0086757	cbs-RA
2R	9363132	9363985	FBgn0000119	arr-RA
2R	9427660	9427938	FBgn0033853	CG6145-RB
2R	9475162	9475428	FBgn0027581	CG6191-RA
2R	9480499	9480900	FBgn0027581	CG6191-RA
2R	9749248	9749641	FBgn0033884	CG13344-RA
2R	9821957	9822402	FBgn0013733;FBgn0013733;FBgn0013733;FBgn0013733;FBgn0013733;FBgn0013733	shot-RG;shot-RB;shot-RI;shot-RJ;shot-RK;shot-RN
2R	9828894	9829261	FBgn0013733;FBgn0013733;FBgn0013733;FBgn0013733;FBgn0013733;FBgn0013733	shot-RG;shot-RB;shot-RI;shot-RJ;shot-RK;shot-RN
2R	9841321	9841472	FBgn0026611	AGO1-RB
2R	9844984	9845965	FBgn0026611	AGO1-RC
2R	9851633	9851930	FBgn0013770	Cp1-RC
2R	9878617	9878846	FBgn0002643	mam-RA
2R	9879251	9879716	FBgn0002643	mam-RA
2R	10028291	10028908	FBgn0040752	Prosap-RA
2R	10048527	10048686	FBgn0033900	CG8257-RA
2R	10056430	10057840	FBgn0033905	CG18324-RA
2R	10063170	10063292	FBgn0000289	cg-RF
2R	10092724	10093185	FBgn0050071	CG30071-RA
2R	10095539	10095823	FBgn0005613	Sox15-RA
2R	10133328	10133642	FBgn0010241	Mdr50-RA
2R	10137550	10138163	FBgn0010241	Mdr50-RA
2R	10152736	10152892	FBgn0033919	CG8547-RD
2R	10202709	10203033	FBgn0085408	Shroom-RD
2R	10203188	10203415	FBgn0085408	Shroom-RD
2R	10372718	10372841	FBgn0001332	L-RA
2R	10377671	10378198	FBgn0001332	L-RA
2R	10492269	10492982	FBgn0033945	CG12868-RB
2R	10507829	10508492	FBgn0033948	CG12863-RA
2R	10639622	10639968	FBgn0050476	ave-RA
2R	10657269	10657668	FBgn0259112	CG42254-RB
2R	10745404	10745601	FBgn0053506	CG33506-RA
2R	10851579	10852144	FBgn0033987	CG12424-RA
2R	10874347	10874658	FBgn0033989	CG7639-RB
2R	10879481	10879925	FBgn0033989	CG7639-RB
2R	10914798	10915197	FBgn0043530	Obp51a-RA
2R	11032775	11033132	FBgn0085215	CG34186-RA
2R	11102105	11102695	FBgn0033999	CG8093-RA
2R	11113553	11113991	FBgn0001187	Hex-C-RA
2R	11259173	11259818	FBgn0011660	Pms2-RA
2R	11269110	11269280	FBgn0026370	SRPK-RB
2R	11429044	11429534	FBgn0022097	Vha36-RA
2R	11430342	11430699	FBgn0034029	eIF2B-gamma-RA
2R	11568185	11569836	FBgn0050091	CG30091-RA
2R	11626768	11627404	FBgn0050089	CG30089-RA
2R	11627993	11628154	FBgn0050089	CG30089-RA
2R	11704575	11705013	FBgn0083919	Zasp52-RC
2R	11705252	11705490	FBgn0083919	Zasp52-RC
2R	11749515	11749828	FBgn0022160	Gpo-1-RB
2R	11756488	11756609	FBgn0050085	CG30085-RA
2R	11905434	11905869	FBgn0034067	CG8399-RA
2R	11991576	11991846	FBgn0014020	Rho1-RD
2R	12029287	12029405	FBgn0050094	CG30094-RA
2R	12037709	12037833	FBgn0029175;FBgn0034081	Ext2-RA;CG10731-RA
2R	12041278	12041547	FBgn0034082	CG10734-RA
2R	12042913	12043218	FBgn0034082	CG10734-RA
2R	12043712	12044170	FBgn0034082	CG10734-RA
2R	12066509	12066927	FBgn0015754	Lis-1-RB
2R	12073452	12074667	FBgn0034087	CG8443-RA
2R	12117791	12118462	FBgn0034095	CG15701-RA
2R	12162362	12162563	FBgn0053017	CG33017-RB
2R	12177811	12178431	FBgn0050100;FBgn0259718;FBgn0259718	CG30100-RA;CG42372-RA;CG42372-RB
2R	12223772	12223938	FBgn0020611;FBgn0020611	Vha44-RA;Vha44-RF
2R	12231456	12231862	FBgn0034117	CG7997-RB
2R	12481734	12481967	FBgn0034142	CG8306-RA
2R	12482119	12482237	FBgn0034142	CG8306-RA
2R	12612940	12613327	FBgn0050463;FBgn0050463;FBgn0050463;FBgn0050463	CG30463-RA;CG30463-RB;CG30463-RC;CG30463-RD
2R	12715442	12715755	FBgn0085489	CG34460-RA
2R	12718361	12718680	FBgn0085489	CG34460-RA
2R	12718895	12719500	FBgn0085489	CG34460-RA
2R	12727572	12728677	FBgn0026754	Ugt37c1-RA
2R	12755191	12755551	FBgn0028737	Ef1beta-RA
2R	12892205	12893559	FBgn0034179	CG6805-RA
2R	12903136	12903641	FBgn0034180	CG15609-RB
2R	12914552	12915201	FBgn0023172;FBgn0023172;FBgn0023172	RhoGEF2-RE;RhoGEF2-RF;RhoGEF2-RD
2R	12915705	12915907	FBgn0023172;FBgn0023172;FBgn0023172	RhoGEF2-RE;RhoGEF2-RF;RhoGEF2-RD
2R	12944585	12946483	FBgn0086350	tef-RA
2R	13152978	13153176	FBgn0053197;FBgn0053197;FBgn0053197;FBgn0053197;FBgn0053197;FBgn0053197;FBgn0053197	mbl-RA;mbl-RB;mbl-RC;mbl-RD;mbl-RE;mbl-RF;mbl-RG
2R	13285767	13286164	FBgn0010620	Sip1-RA
2R	13307467	13308246	FBgn0022029;FBgn0022029;FBgn0022029;FBgn0022029	l(2)k01209-RA;l(2)k01209-RB;l(2)k01209-RC;l(2)k01209-RD
2R	13309740	13309858	FBgn0022029;FBgn0022029;FBgn0022029;FBgn0022029	l(2)k01209-RA;l(2)k01209-RB;l(2)k01209-RC;l(2)k01209-RD
2R	13341482	13342303	FBgn0034221	CG10764-RA
2R	13344138	13344915	FBgn0024196	robl-RA
2R	13349346	13349507	FBgn0028953	CG14478-RB
2R	13389227	13389662	FBgn0034228	CG14479-RA
2R	13396210	13396766	FBgn0085222	CG34193-RA
2R	13405181	13405373	FBgn0034231	CG11419-RA
2R	13405948	13406378	FBgn0034232;FBgn0034232	CG4866-RA;CG4866-RB
2R	13427939	13429284	FBgn0034239	CG18631-RA
2R	13448294	13450195	FBgn0034242	CG14480-RA
2R	13460287	13461180	FBgn0016701	Rab4-RC
2R	13512548	13512843	FBgn0004400	rhi-RA
2R	13557613	13558213	FBgn0050109	CG30109-RA
2R	13570216	13571245	FBgn0016059	Sema-1b-RA
2R	13586144	13586689	FBgn0027872	rdgBbeta-RA
2R	13614508	13615046	FBgn0034266;FBgn0034266;FBgn0034267;FBgn0034267	CG4975-RA;CG4975-RB;CG4984-RB;CG4984-RD
2R	13689359	13689479	FBgn0259211;FBgn0259211;FBgn0259211;FBgn0259211	grh-RI;grh-RJ;grh-RH;grh-RL
2R	13691796	13692150	FBgn0259211;FBgn0259211;FBgn0259211;FBgn0259211	grh-RI;grh-RJ;grh-RH;grh-RL
2R	13738157	13738284	FBgn0041585;FBgn0041585	olf186-F-RC;olf186-F-RA
2R	13982440	13982776	FBgn0034300	CG5098-RA
2R	14013748	14014068	FBgn0028983	Spn6-RA
2R	14015943	14016920	FBgn0040465	Dip3-RA
2R	14023080	14023363	FBgn0003044	Pcl-RA
2R	14027678	14027851	FBgn0003031	pAbp-RE
2R	14044533	14044804	FBgn0022238	lolal-RD
2R	14060209	14060953	FBgn0034312	CG10916-RA
2R	14120103	14120452	FBgn0000658	fj-RA
2R	14156493	14157288	FBgn0003022	Ote-RA
2R	14157836	14158367	FBgn0003022	Ote-RA
2R	14178891	14179064	FBgn0034321	CG14502-RB
2R	14179221	14179345	FBgn0034321	CG14502-RB
2R	14179657	14180511	FBgn0034321	CG14502-RB
2R	14193096	14194248	FBgn0034327	CG14505-RB
2R	14194363	14194679	FBgn0034327	CG14505-RB
2R	14195497	14195632	FBgn0040737	Tango8-RA
2R	14196715	14196879	FBgn0040737	Tango8-RA
2R	14199999	14200158	FBgn0040737	Tango8-RA
2R	14220502	14220662	FBgn0040737	Tango8-RA
2R	14232003	14233563	FBgn0010575;FBgn0010575;FBgn0010575	sbb-RD;sbb-RE;sbb-RF
2R	14243703	14245637	FBgn0010575	sbb-RG
2R	14328399	14328707	FBgn0026173;FBgn0026173	slim-RB;slim-RA
2R	14506878	14507066	FBgn0034364	CG5493-RA
2R	14559888	14560321	FBgn0023214	edl-RA
2R	14738608	14738912	FBgn0034402	CG15084-RA
2R	14858518	14859029	FBgn0014269	prod-RA
2R	14859493	14859991	FBgn0041702	CG15107-RA
2R	15024534	15025323	FBgn0034419;FBgn0034419	CG15111-RB;CG15111-RA
2R	15030666	15030833	FBgn0034418	CG15118-RC
2R	15115542	15115739	FBgn0034422	CG7137-RA
2R	15177379	15177894	FBgn0013954	FK506-bp2-RA
2R	15180641	15180766	FBgn0086358	Tab2-RA
2R	15244441	15245099	FBgn0034436	CG11961-RB
2R	15283385	15284260	FBgn0034443	cer-RA
2R	15343706	15344153	FBgn0002716	mei-W68-RA
2R	15355047	15356065	FBgn0260934;FBgn0260934;FBgn0260934;FBgn0260934;FBgn0260934;FBgn0260934	par-1-RC;par-1-RG;par-1-RM;par-1-RP;par-1-RR;par-1-RT
2R	15356177	15356299	FBgn0260934;FBgn0260934;FBgn0260934;FBgn0260934;FBgn0260934;FBgn0260934	par-1-RC;par-1-RG;par-1-RM;par-1-RP;par-1-RR;par-1-RT
2R	15373455	15373761	FBgn0034451	CG11242-RA
2R	15374752	15375259	FBgn0034451	CG11242-RA
2R	15507428	15507697	FBgn0003435;FBgn0003435;FBgn0003435	sm-RA;sm-RE;sm-RH
2R	15557828	15558254	FBgn0028372	isopeptidase-T-3-RA
2R	15735753	15736418	FBgn0043532	Obp56i-RA
2R	15837583	15838122	FBgn0034478	CG10822-RA
2R	15962123	15963229	FBgn0004364	18w-RA
2R	16133350	16133502	FBgn0034488	CG11208-RA
2R	16133929	16134293	FBgn0034489	ppk6-RA
2R	16195789	16196064	FBgn0034500	CG11200-RB
2R	16469280	16469434	FBgn0028622	l(2)05510-RA
2R	16474259	16474607	FBgn0034523	Nnf1a-RA
2R	16504886	16505409	FBgn0050147	Hil-RB
2R	16555313	16555736	FBgn0034542	Fem-1-RA
2R	16801665	16802106	FBgn0020617	Rx-RA
2R	16883911	16884578	FBgn0034570;FBgn0034570;FBgn0034570	CG10543-RB;CG10543-RA;CG10543-RC
2R	16884846	16885083	FBgn0034570;FBgn0034570;FBgn0034570	CG10543-RB;CG10543-RA;CG10543-RC
2R	16920493	16920610	FBgn0034576	CG9350-RA
2R	16935526	16935924	FBgn0003391	shg-RA
2R	16963324	16963517	FBgn0003748	Treh-RD
2R	17029889	17030632	FBgn0034592	CG9406-RA
2R	17067755	17068912	FBgn0003162;FBgn0003162	Pu-RC;Pu-RA
2R	17070752	17070946	FBgn0003891	tud-RA
2R	17182650	17183617	FBgn0050387;FBgn0050387;FBgn0050387	CG30387-RI;CG30387-RC;CG30387-RF
2R	17199210	17199332	FBgn0034618;FBgn0034618;FBgn0034618	CG9485-RA;CG9485-RD;CG9485-RE
2R	17201760	17202312	FBgn0034618	CG9485-RC
2R	17430453	17430995	FBgn0260477	CG30283-RB
2R	17457638	17457841	FBgn0034636	CG10440-RA
2R	17521972	17522822	FBgn0034643	CG10321-RA
2R	17621723	17622200	FBgn0034657	LBR-RC
2R	17751206	17752181	FBgn0034667	comr-RA
2R	17759684	17759838	FBgn0085397	Fili-RC
2R	17785925	17786533	FBgn0025573	PpN58A-RA
2R	17948454	17948690	FBgn0259142;FBgn0259142	CG42257-RD;CG42257-RE
2R	18009939	18010140	FBgn0243516	Vrp1-RB
2R	18198864	18199213	FBgn0034718;FBgn0034718	wdp-RD;wdp-RB
2R	18205092	18205977	FBgn0013272	Gp150-RC
2R	18433339	18433698	FBgn0003175;FBgn0003175	px-RB;px-RC
2R	18446491	18446878	FBgn0003175	px-RA
2R	18447115	18447238	FBgn0003175	px-RA
2R	18457724	18458031	FBgn0034737	CG11362-RA
2R	18577153	18577595	FBgn0020257	ppa-RA
2R	18910777	18911171	FBgn0034810	CG9895-RA
2R	19124959	19125199	FBgn0034835	CG3092-RA
2R	19130241	19130999	FBgn0040063;FBgn0040063	yip3-RA;yip3-RB
2R	19244923	19246148	FBgn0034850	CG9875-RB
2R	19272042	19273697	FBgn0050414;FBgn0050414	CG30414-RA;CG30414-RB
2R	19410938	19411606	FBgn0034873	CG5360-RA
2R	19468012	19468175	FBgn0015903	apt-RA
2R	19468687	19468814	FBgn0015903	apt-RA
2R	19633708	19634257	FBgn0000562	egl-RB
2R	19705501	19705821	FBgn0034909;FBgn0034909	CG4797-RB;CG4797-RA
2R	19738895	19739087	FBgn0024234	gbb-RA
2R	19752127	19752242	FBgn0025335	CG4585-RA
2R	19752774	19753087	FBgn0034919	CG5569-RA
2R	19756204	19756746	FBgn0025352	Thiolase-RA
2R	19757243	19757786	FBgn0011236	ken-RA
2R	19765778	19766965	FBgn0020372;FBgn0020372	TM4SF-RA;TM4SF-RB
2R	19770462	19773327	FBgn0025334	PHDP-RA
2R	19784100	19784223	FBgn0034925	CG5339-RA
2R	19844629	19845898	FBgn0029105	alpha-catenin-related-RA
2R	19850149	19852016	FBgn0034943	Fmo-1-RA
2R	19858110	19858780	FBgn0034946;FBgn0034946;FBgn0034946	CG3065-RC;CG3065-RB;CG3065-RA
2R	19864370	19864765	FBgn0034948	CG3825-RA
2R	19865533	19866564	FBgn0005612	Sox14-RA
2R	19875778	19877753	FBgn0034950	CG3105-RA
2R	19911894	19912255	FBgn0022708	Adk2-RA
2R	19916253	19916688	FBgn0061198	HSPC300-RA
2R	19921293	19921951	FBgn0034962;FBgn0034962	MAN1-RA;MAN1-RB
2R	19936899	19937556	FBgn0003353;FBgn0003353	sei-RA;sei-RB
2R	19940791	19941296	FBgn0034966	CG13563-RB
2R	19942739	19945249	FBgn0034965;FBgn0034965	CG13568-RE;CG13568-RG
2R	19950903	19951100	FBgn0025806;FBgn0025806	Rap2l-RA;Rap2l-RB
2R	19956384	19956543	FBgn0034971;FBgn0034971	CG3209-RB;CG3209-RC
2R	19974133	19974244	FBgn0086129	snama-RA
2R	20050109	20050751	FBgn0034985	CG3328-RA
2R	20074361	20075107	FBgn0034987	CG3363-RA
2R	20230110	20230836	FBgn0004101;FBgn0004101	bs-RA;bs-RB
2R	20402444	20403199	FBgn0019886	CG4589-RB
2R	20413520	20413831	FBgn0050169	Brca2-RA
2R	20418033	20418808	FBgn0035020	CG13585-RA
2R	20459194	20459621	FBgn0035027	CG3511-RA
2R	20549433	20551101	FBgn0050163	Cpr60D-RA
2R	20675219	20675418	FBgn0041205	key-RA
2R	20724204	20724597	FBgn0035070	CG3650-RA
2R	20724760	20725345	FBgn0035070	CG3650-RA
2R	20842863	20843272	FBgn0035087	CG2765-RC
2R	20853039	20853717	FBgn0050424;FBgn0050424	CG30424-RC;CG30424-RD
2R	20854020	20854422	FBgn0050424;FBgn0050424	CG30424-RC;CG30424-RD
2R	20860130	20860756	FBgn0035089	Phk-3-RA
2R	20896640	20896842	FBgn0005634;FBgn0005634	zip-RA;zip-RD
3L	73426	73901	FBgn0035097	CG13405-RA
3L	128740	129138	FBgn0020386	Pk61C-RD
3L	131502	131623	FBgn0020386	Pk61C-RA
3L	146353	146785	FBgn0035099;FBgn0035099;FBgn0035099	CG6845-RC;CG6845-RD;CG6845-RE
3L	184516	184982	FBgn0027786;FBgn0027786;FBgn0027786	Mtch-RB;Mtch-RA;Mtch-RC
3L	211887	212663	FBgn0035111	CG16940-RB
3L	222017	223414	FBgn0035113	pyx-RA
3L	246827	247145	FBgn0052476	mthl14-RA
3L	247722	248521	FBgn0052476	mthl14-RA
3L	263119	263310	FBgn0035121	Tudor-SN-RA
3L	347331	347490	FBgn0035133;FBgn0035133;FBgn0035133	Ptpmeg-RA;Ptpmeg-RE;Ptpmeg-RF
3L	441516	441906	FBgn0001316	klar-RC
3L	489901	490341	FBgn0085296	CG34267-RA
3L	552695	552969	FBgn0035142	hipk-RA
3L	607756	607953	FBgn0016715	Reg-2-RA
3L	608136	608331	FBgn0016715	Reg-2-RA
3L	609088	609333	FBgn0016715	Reg-2-RA
3L	618274	618984	FBgn0016715	Reg-2-RA
3L	619362	619595	FBgn0016715	Reg-2-RA
3L	620418	621404	FBgn0016715	Reg-2-RA
3L	621989	622301	FBgn0016715	Reg-2-RA
3L	627337	627821	FBgn0035147	CG12030-RA
3L	628579	628694	FBgn0035147	CG12030-RA
3L	640143	640336	FBgn0035147	CG12030-RA
3L	654156	654396	FBgn0035150	Rev1-RA
3L	667089	667884	FBgn0035151	CG17129-RA
3L	680967	682449	FBgn0035152	CG3386-RA
3L	686933	687124	FBgn0035154	CG3344-RA
3L	687746	688206	FBgn0035154	CG3344-RA
3L	727792	728312	FBgn0035160	CG13897-RA
3L	748840	749270	FBgn0000575	emc-RA
3L	760875	761289	FBgn0000575	emc-RA
3L	840419	841121	FBgn0035166	CG13902-RB
3L	848089	848407	FBgn0035169	CG13890-RA
3L	850074	850716	FBgn0035169	CG13890-RA
3L	1030589	1030948	FBgn0024277	trio-RC
3L	1031612	1032521	FBgn0024277	trio-RC
3L	1090443	1091326	FBgn0004870;FBgn0004870	bab1-RB;bab1-RA
3L	1091445	1091690	FBgn0004870;FBgn0004870	bab1-RB;bab1-RA
3L	1096089	1097012	FBgn0004870;FBgn0004870	bab1-RB;bab1-RA
3L	1302892	1303134	FBgn0035203	CG9149-RA
3L	1313831	1314226	FBgn0035207	CG9153-RA
3L	1318737	1318972	FBgn0010246	Myo61F-RC
3L	1334889	1335156	FBgn0035211	CG2211-RA
3L	1349457	1350119	FBgn0003138;FBgn0003138	Ptp61F-RB;Ptp61F-RA
3L	1730097	1730801	FBgn0027594;FBgn0027594	drpr-RB;drpr-RA
3L	1735846	1736115	FBgn0035264	Oseg4-RA
3L	1736236	1736967	FBgn0035265	CG18173-RA
3L	1774400	1774965	FBgn0035270	CG13933-RA
3L	1798491	1798678	FBgn0067864;FBgn0067864;FBgn0067864	Patj-RC;Patj-RA;Patj-RB
3L	1814058	1814457	FBgn0027790;FBgn0027790	GV1-RA;GV1-RB
3L	1876408	1876655	FBgn0002183;FBgn0002183	dre4-RB;dre4-RA
3L	2392851	2393012	FBgn0052298;FBgn0052299	CG32298-RB;CG32299-RB
3L	2553723	2553971	FBgn0010905	Spn-RA
3L	2589343	2589858	FBgn0016794;FBgn0016794	dos-RB;dos-RA
3L	2635138	2635527	FBgn0035357	MEP-1-RD
3L	2766401	2766927	FBgn0035370	CG1240-RA
3L	2772957	2773889	FBgn0035372	CG12093-RA
3L	2774175	2774877	FBgn0044452	Atg2-RA
3L	2808635	2808975	FBgn0035376	CG2083-RB
3L	2823427	2823670	FBgn0035376	CG2083-RB
3L	2823783	2824175	FBgn0035377	CG14952-RA
3L	2831420	2832105	FBgn0035377	CG14952-RA
3L	2834029	2835237	FBgn0035377	CG14952-RA
3L	2837285	2837394	FBgn0035377	CG14952-RA
3L	2837522	2838028	FBgn0035377	CG14952-RA
3L	2867612	2867737	FBgn0035378	CG9973-RB
3L	3035533	3035741	FBgn0035388	CG2162-RA
3L	3053064	3054195	FBgn0035392;FBgn0035392	CG1271-RA;CG1271-RD
3L	3075379	3075926	FBgn0035397;FBgn0035397;FBgn0035397	CG11486-RB;CG11486-RC;CG11486-RO
3L	3162465	3162774	FBgn0024194	rasp-RA
3L	3178066	3178925	FBgn0035411;FBgn0035411	CG12734-RA;CG12734-RB
3L	3192049	3192725	FBgn0001233	Hsp83-RA
3L	3217993	3218783	FBgn0035420	CG14967-RB
3L	3245899	3246154	FBgn0035426	CG12078-RA
3L	3303847	3303964	FBgn0035432;FBgn0035432;FBgn0035432;FBgn0035432	ZnT63C-RA;ZnT63C-RB;ZnT63C-RC;ZnT63C-RD
3L	3336234	3336572	FBgn0052268	dro6-RA
3L	3383651	3384323	FBgn0035445	CG12014-RA
3L	3385289	3385554	FBgn0035445	CG12014-RA
3L	3394909	3395147	FBgn0035445	CG12014-RA
3L	3418001	3418493	FBgn0014388	sty-RB
3L	3471414	3472001	FBgn0052267	CG32267-RA
3L	3514348	3514635	FBgn0005640;FBgn0005640;FBgn0005640	Eip63E-RF;Eip63E-RD;Eip63E-RE
3L	3626333	3626449	FBgn0035454	CG12029-RB
3L	3770890	3771371	FBgn0052264;FBgn0052264;FBgn0052264	CG32264-RD;CG32264-RE;CG32264-RF
3L	3784848	3785518	FBgn0052264;FBgn0052264;FBgn0052264	CG32264-RD;CG32264-RE;CG32264-RF
3L	3810038	3810967	FBgn0052263	CG32263-RA
3L	3814293	3814444	FBgn0004888	Scsalpha-RA
3L	3896891	3897635	FBgn0035469	CG14977-RA
3L	3902887	3903999	FBgn0035471	Sc2-RA
3L	4108477	4108907	FBgn0028484	Ack-RA
3L	4121544	4121820	FBgn0035499	Chd64-RB
3L	4135304	4135885	FBgn0260985	RfC4-RA
3L	4403400	4403837	FBgn0035540	Syx17-RA
3L	4408230	4408668	FBgn0035542	CG11347-RD
3L	4541827	4542032	FBgn0035558;FBgn0035558	CG11357-RA;CG11357-RC
3L	4542539	4542724	FBgn0035558;FBgn0035558	CG11357-RA;CG11357-RC
3L	4553780	4554279	FBgn0053777	CG33777-RA
3L	4626324	4626602	FBgn0015805	Rpd3-RA
3L	5132036	5133530	FBgn0035589	CG4618-RA
3L	5134320	5136705	FBgn0035587	CG4623-RA
3L	5353240	5353860	FBgn0035600	CG4769-RA
3L	5556074	5556264	FBgn0029118;FBgn0029118	Sucb-RA;Sucb-RB
3L	5556381	5556540	FBgn0029118;FBgn0029118	Sucb-RA;Sucb-RB
3L	5556861	5557017	FBgn0029121	Sras-RA
3L	5564383	5564864	FBgn0015766	Msr-110-RC
3L	5600953	5601507	FBgn0035624	Eaf6-RA
3L	5763638	5763884	FBgn0260936;FBgn0260936	Usp36-RB;Usp36-RE
3L	5804420	5804731	FBgn0035639	CG5537-RA
3L	5846167	5846443	FBgn0003984;FBgn0003984	vn-RA;vn-RC
3L	5891055	5891718	FBgn0035645	CG5592-RA
3L	5920167	5920287	FBgn0053523	CG33523-RA
3L	6210007	6210204	FBgn0002526	LanA-RA
3L	6435826	6436022	FBgn0035700	CG14910-RA
3L	6481042	6481541	FBgn0035702	CG10147-RA
3L	6735371	6735814	FBgn0052393	dikar-RB
3L	6746289	6746406	FBgn0035714	CG8549-RA
3L	6810973	6811622	FBgn0086680	vvl-RA
3L	6811886	6812111	FBgn0086680	vvl-RA
3L	6867883	6867997	FBgn0041194	Prat2-RA
3L	6948437	6948694	FBgn0035720;FBgn0035720	CG10077-RA;CG10077-RC
3L	6948806	6949044	FBgn0035720;FBgn0035720	CG10077-RA;CG10077-RC
3L	6950105	6950266	FBgn0035722	CG10075-RA
3L	6950468	6950704	FBgn0035722	CG10075-RA
3L	6953373	6953493	FBgn0029117	Surf1-RA
3L	6958343	6960784	FBgn0035724	CG10064-RA
3L	7127400	7127635	FBgn0023001;FBgn0023001	melt-RB;melt-RC
3L	7130580	7131008	FBgn0023001;FBgn0023001	melt-RB;melt-RC
3L	7340585	7340886	FBgn0015298	Srp19-RA
3L	7363155	7363319	FBgn0082598;FBgn0082598	akirin-RA;akirin-RB
3L	7374948	7375178	FBgn0016983;FBgn0016983;FBgn0016983	smid-RB;smid-RA;smid-RC
3L	7427888	7428512	FBgn0014011	Rac2-RA
3L	7503460	7503801	FBgn0035793;FBgn0035793;FBgn0035793;FBgn0035793	CG7546-RA;CG7546-RB;CG7546-RC;CG7546-RD
3L	7606413	7606728	FBgn0035802	CG33275-RB
3L	7633170	7633364	FBgn0053276	CG33276-RB
3L	7797755	7798499	FBgn0052369	CG32369-RA
3L	7986596	7986875	FBgn0011817;FBgn0011817;FBgn0011817;FBgn0011817;FBgn0011817;FBgn0011817	nmo-RA;nmo-RB;nmo-RE;nmo-RC;nmo-RF;nmo-RG
3L	8130627	8131539	FBgn0002899	mus301-RA
3L	8283126	8283365	FBgn0027569	CG7207-RA
3L	8283519	8284266	FBgn0027569	CG7207-RA
3L	8290421	8291317	FBgn0015793	Rab-RP3-RA
3L	8296236	8296355	FBgn0035868	CG7194-RA
3L	8301873	8302070	FBgn0035871;FBgn0035871	CG7188-RA;CG7188-RB
3L	8331940	8333290	FBgn0035876	CG7081-RA
3L	8362288	8362425	FBgn0001253;FBgn0001253	ImpE1-RA;ImpE1-RB
3L	8487006	8487313	FBgn0035899	CG6902-RA
3L	8499231	8500191	FBgn0035900	ZC3H3-RA
3L	8503066	8503563	FBgn0035901	CG6745-RA
3L	8508320	8509426	FBgn0035902	CG6683-RA
3L	8516956	8517882	FBgn0035907	CG6662-RA
3L	8593805	8594289	FBgn0017579	RpL14-RA
3L	8649930	8650206	FBgn0035922	CG6486-RB
3L	8661641	8662094	FBgn0001168	h-RB
3L	8712843	8714136	FBgn0011509	SrpRbeta-RA
3L	8759766	8760458	FBgn0261259;FBgn0261259	Fhos-RA;Fhos-RB
3L	8813718	8814370	FBgn0011577	dally-RA
3L	8817714	8818986	FBgn0011577	dally-RA
3L	8820366	8820726	FBgn0011577	dally-RA
3L	8827015	8827318	FBgn0052026	CG32026-RA
3L	8905838	8905954	FBgn0035936;FBgn0035936	Tsp66E-RA;Tsp66E-RC
3L	8906071	8906185	FBgn0035936;FBgn0035936	Tsp66E-RA;Tsp66E-RC
3L	8946686	8947128	FBgn0035938	orb2-RB
3L	8948382	8949263	FBgn0040321	GNBP3-RA
3L	8968082	8968239	FBgn0035947	Srp68-RA
3L	8978274	8979368	FBgn0035950;FBgn0035950	CG5288-RA;CG5288-RB
3L	9353941	9354406	FBgn0085484	CG34455-RC
3L	9403569	9403995	FBgn0035986	CG4022-RA
3L	9444779	9445614	FBgn0052038	CG32038-RA
3L	9448888	9450186	FBgn0035999	CG3552-RD
3L	9451117	9451648	FBgn0035999	CG3552-RA
3L	9452746	9453912	FBgn0036000	CG3434-RA
3L	9454546	9454876	FBgn0052043;FBgn0052043;FBgn0052043	CG32043-RB;CG32043-RA;CG32043-RD
3L	9540467	9541205	FBgn0052048	CG32048-RA
3L	9541987	9542549	FBgn0052048	CG32048-RA
3L	9671540	9671872	FBgn0016081;FBgn0016081;FBgn0016081	fry-RB;fry-RD;fry-RC
3L	9686023	9686312	FBgn0036030	CG6767-RB
3L	9689537	9689656	FBgn0036030	CG6767-RA
3L	9690914	9691234	FBgn0015321	UbcD4-RA
3L	9711250	9711791	FBgn0036035	CG18178-RA
3L	9847306	9847416	FBgn0004390;FBgn0004390	Gap1-RA;Gap1-RB
3L	9847736	9848536	FBgn0004390;FBgn0004390	Gap1-RA;Gap1-RB
3L	9891606	9892288	FBgn0036058	CG6707-RA
3L	10631162	10631400	FBgn0036090;FBgn0036090	CG8009-RA;CG8009-RB
3L	10659384	10659891	FBgn0010762;FBgn0010762;FBgn0010762	simj-RB;simj-RA;simj-RC
3L	10660128	10660287	FBgn0010762;FBgn0010762;FBgn0010762	simj-RB;simj-RA;simj-RC
3L	10731141	10731377	FBgn0036101	NijA-RA
3L	10732239	10732404	FBgn0036101	NijA-RA
3L	10732523	10732721	FBgn0036101	NijA-RA
3L	10733368	10733595	FBgn0036101	NijA-RA
3L	10752373	10752932	FBgn0036102	CG12523-RA
3L	10753048	10753475	FBgn0036102	CG12523-RA
3L	10753705	10754293	FBgn0036102	CG12523-RA
3L	10765208	10765535	FBgn0036102	CG12523-RA
3L	10845443	10845971	FBgn0026160	tna-RA
3L	10849824	10850127	FBgn0026160	tna-RA
3L	10850289	10851082	FBgn0026160	tna-RA
3L	10922365	10922483	FBgn0054050	CG34050-RA
3L	10927717	10928067	FBgn0054050	CG34050-RA
3L	10943854	10944126	FBgn0054050	CG34050-RA
3L	11003872	11003989	FBgn0013469	klu-RA
3L	11054833	11055509	FBgn0052069	CG32069-RA
3L	11087589	11089018	FBgn0036125	CG6279-RA
3L	11091540	11092165	FBgn0261112	APP-BP1-RA
3L	11111637	11112010	FBgn0036134	Mnf-RI
3L	11112456	11112881	FBgn0036134	Mnf-RH
3L	11245385	11245663	FBgn0041094;FBgn0041094	scyl-RA;scyl-RB
3L	11315958	11316683	FBgn0036154	CG6168-RB
3L	11317867	11318255	FBgn0036154	CG6168-RB
3L	11318683	11319395	FBgn0036154	CG6168-RB
3L	11321633	11321955	FBgn0036154	CG6168-RB
3L	11336406	11336566	FBgn0036155	CG6163-RA
3L	11361577	11361691	FBgn0036155	CG6163-RA
3L	11362238	11363624	FBgn0036155	CG6163-RA
3L	11367034	11367710	FBgn0036155	CG6163-RA
3L	11377343	11377921	FBgn0036156	CG11726-RA
3L	11380434	11380585	FBgn0036156	CG11726-RA
3L	11554838	11555021	FBgn0259481	Mob2-RC
3L	11580501	11580821	FBgn0003292	rt-RA
3L	11621201	11621353	FBgn0042138	CG18815-RC
3L	11624222	11624420	FBgn0052091	CG32091-RB
3L	11684187	11684495	FBgn0036192;FBgn0036192	CG14133-RB;CG14133-RD
3L	11684650	11685528	FBgn0036193	CG14135-RB
3L	11701440	11701601	FBgn0036196	CG11658-RC
3L	11786765	11787274	FBgn0036207	CG10907-RA
3L	11818518	11818745	FBgn0052095	CG32095-RA
3L	12089138	12089780	FBgn0036246	CG17154-RA
3L	12108938	12109413	FBgn0011335	l(3)j2D3-RA
3L	12131586	12131872	FBgn0036257	RhoGAP68F-RA
3L	12259173	12259456	FBgn0260941;FBgn0260941;FBgn0260941;FBgn0260941;FBgn0260941;FBgn0260941	app-RH;app-RI;app-RJ;app-RK;app-RL;app-RM
3L	12270686	12271097	FBgn0036273	CG10426-RA
3L	12450061	12450181	FBgn0000625	eyg-RA
3L	12536568	12536846	FBgn0036301	CG4069-RA
3L	12550577	12550694	FBgn0036302;FBgn0036302;FBgn0036302;FBgn0036302	sowah-RD;sowah-RH;sowah-RG;sowah-RI
3L	12551055	12552159	FBgn0036302;FBgn0036302;FBgn0036302;FBgn0036302	sowah-RD;sowah-RH;sowah-RG;sowah-RI
3L	12686265	12687018	FBgn0014343;FBgn0014343	mirr-RA;mirr-RB
3L	12743068	12743521	FBgn0036305	CG10984-RC
3L	12798314	12798615	FBgn0027534;FBgn0027534;FBgn0027534	CG11006-RA;CG11006-RB;CG11006-RC
3L	12842814	12843343	FBgn0036317;FBgn0036317	CG10948-RB;CG10948-RC
3L	12855036	12855236	FBgn0036320	CG10943-RA
3L	12999796	13000981	FBgn0036330;FBgn0036330	CG11263-RA;CG11263-RB
3L	13001099	13001718	FBgn0036331;FBgn0036331	CG14117-RB;CG14117-RC
3L	13011932	13012410	FBgn0036336	ste14-RA
3L	13029914	13030436	FBgn0036340	SRm160-RA
3L	13034160	13034781	FBgn0011284	RpS4-RA
3L	13045011	13045239	FBgn0036342	CG11279-RA
3L	13175662	13176003	FBgn0086916	snky-RA
3L	13176120	13176275	FBgn0086916	snky-RA
3L	13915563	13915809	FBgn0026376	Rgl-RC
3L	13918499	13918618	FBgn0026376;FBgn0026376	Rgl-RB;Rgl-RD
3L	13957436	13957862	FBgn0025874	Meics-RA
3L	13986356	13986556	FBgn0250848	26-29-p-RA
3L	13990565	13990769	FBgn0036396	CG17359-RA
3L	13996015	13998009	FBgn0036398	CG9007-RA
3L	14024663	14024793	FBgn0036402	CG6650-RA
3L	14028759	14030048	FBgn0026418;FBgn0026418	Hsc70Cb-RA;Hsc70Cb-RB
3L	14030684	14031145	FBgn0026418	Hsc70Cb-RC
3L	14268267	14268741	FBgn0001085	fz-RA
3L	14273852	14274395	FBgn0001085	fz-RA
3L	14483085	14483396	FBgn0087007	bbg-RE
3L	14627620	14628900	FBgn0041604;FBgn0041604	dlp-RA;dlp-RB
3L	14753092	14753247	FBgn0013263	Trl-RF
3L	14783679	14783878	FBgn0036451;FBgn0036451	CG9425-RA;CG9425-RB
3L	14962400	14962677	FBgn0026320	Tom-RA
3L	14966427	14966677	FBgn0000216	Brd-RA
3L	14970803	14971149	FBgn0036459	CG3349-RA
3L	14971621	14971781	FBgn0036459	CG3349-RA
3L	14980216	14980410	FBgn0002778	mnd-RA
3L	15097770	15098050	FBgn0036478;FBgn0036478	CG6854-RA;CG6854-RB
3L	15136534	15136956	FBgn0047178	CG32147-RA
3L	15173642	15173767	FBgn0036489	CG7011-RA
3L	15184520	15185894	FBgn0036490	CG6888-RA
3L	15205732	15206306	FBgn0036490	CG6888-RA
3L	15215726	15215947	FBgn0029114	Tollo-RA
3L	15240881	15241354	FBgn0029114	Tollo-RA
3L	15501095	15501250	FBgn0036502	CG7841-RA
3L	15502049	15502481	FBgn0004052	Z600-RA
3L	15525970	15526136	FBgn0004396;FBgn0004396	CrebA-RA;CrebA-RB
3L	15526256	15526485	FBgn0004396;FBgn0004396	CrebA-RA;CrebA-RB
3L	15547121	15547390	FBgn0087035	AGO2-RC
3L	15558773	15559660	FBgn0036511	CG6498-RA
3L	15663990	15664659	FBgn0036527	CG7304-RA
3L	15692538	15693240	FBgn0041160	comm2-RA
3L	15721931	15722362	FBgn0010105	comm-RA
3L	15756016	15756242	FBgn0010105	comm-RA
3L	15756467	15756623	FBgn0010105	comm-RA
3L	15809940	15811252	FBgn0015025	CkIIalpha-i1-RA
3L	15819229	15819498	FBgn0036534	Dcp2-RB
3L	15827287	15828352	FBgn0036537	CG18081-RA
3L	15830145	15830463	FBgn0036538	CG15715-RA
3L	15997643	15998034	FBgn0036556	CG5830-RA
3L	16009452	16009903	FBgn0036558	mib1-RA
3L	16016569	16017371	FBgn0044028;FBgn0044028	Notum-RA;Notum-RB
3L	16038878	16039118	FBgn0260635	th-RA
3L	16039580	16039929	FBgn0260635	th-RA
3L	16045510	16046012	FBgn0005536;FBgn0005536	Mbs-RG;Mbs-RK
3L	16082844	16083039	FBgn0036565	CG5235-RA
3L	16105837	16106264	FBgn0010280;FBgn0010280;FBgn0010280;FBgn0010280;FBgn0010280	Taf4-RA;Taf4-RC;Taf4-RD;Taf4-RE;Taf4-RF
3L	16124403	16124819	FBgn0036573	CG5161-RA
3L	16124931	16125323	FBgn0036574;FBgn0036574	CG16838-RC;CG16838-RD
3L	16157194	16157552	FBgn0053796	CG33796-RA
3L	16172515	16173299	FBgn0053795	CG33795-RA
3L	16208208	16209821	FBgn0036577	CG13073-RA
3L	16225072	16225583	FBgn0036581	MED10-RB
3L	16350485	16350689	FBgn0036616	CG4893-RA
3L	16372201	16373256	FBgn0036621	roq-RA
3L	16373371	16374644	FBgn0036622	CG4753-RA
3L	16476375	16476768	FBgn0004569	argos-RA
3L	16574949	16575740	FBgn0028693	Rpn12-RA
3L	16580245	16580822	FBgn0052163	CG32163-RA
3L	16581326	16581706	FBgn0002283	l(3)73Ah-RA
3L	16603682	16604140	FBgn0004465	Su(P)-RA
3L	16605714	16606176	FBgn0025558	CG4101-RA
3L	16653557	16653703	FBgn0260960	Baldspot-RB
3L	16799525	16799842	FBgn0036663	CG9674-RD
3L	16800275	16800384	FBgn0036663	CG9674-RD
3L	16838287	16838835	FBgn0036668	CG9715-RA
3L	16853897	16855792	FBgn0003250	Rh4-RA
3L	16978884	16979115	FBgn0027593;FBgn0027593	Exn-RB;Exn-RC
3L	17044138	17044494	FBgn0036697	rogdi-RA
3L	17414293	17414487	FBgn0027660	blot-RD
3L	17418591	17418823	FBgn0040793	CG7630-RA
3L	17421960	17422193	FBgn0053052	CG33052-RA
3L	17467816	17468278	FBgn0036728	CG7580-RA
3L	17469304	17469966	FBgn0085279	CG34250-RA
3L	17495007	17495516	FBgn0052185	CG32185-RA
3L	17526854	17527332	FBgn0259174;FBgn0259174	Nedd4-RE;Nedd4-RF
3L	17614974	17615303	FBgn0036741	CG7510-RA
3L	17637301	17638400	FBgn0004401;FBgn0004401;FBgn0004401	Pep-RA;Pep-RB;Pep-RC
3L	17646503	17646926	FBgn0052177;FBgn0052179	CG32177-RA;Krn-RA
3L	17905493	17905958	FBgn0036772	CG5290-RA
3L	18001170	18001325	FBgn0000568	Eip75B-RC
3L	18011833	18012110	FBgn0000568	Eip75B-RC
3L	18030745	18031176	FBgn0052192;FBgn0052192	CG32192-RB;CG32192-RC
3L	18099029	18099150	FBgn0036773	CG13698-RB
3L	18102802	18103000	FBgn0002901	mus304-RA
3L	18180072	18180233	FBgn0003997	W-RA
3L	18185533	18186126	FBgn0003997	W-RA
3L	18186783	18186982	FBgn0036782	CG7320-RA
3L	18187433	18188343	FBgn0036782	CG7320-RA
3L	18214323	18214570	FBgn0036782	CG7320-RA
3L	18226415	18226868	FBgn0036783	CheA75a-RA
3L	18228360	18228632	FBgn0036783	CheA75a-RA
3L	18228985	18229177	FBgn0036783	CheA75a-RA
3L	18396112	18396382	FBgn0011706	rpr-RA
3L	18619328	18619441	FBgn0036801	MYPT-75D-RA
3L	18737535	18738586	FBgn0036810	CG6885-RA
3L	18793641	18794038	FBgn0001078	ftz-f1-RB
3L	18807263	18807378	FBgn0036815	l(3)neo26-RA
3L	18815885	18816008	FBgn0000261	Cat-RA
3L	19034357	19034479	FBgn0002945	nkd-RA
3L	19035793	19036459	FBgn0002945	nkd-RA
3L	19040046	19040364	FBgn0002945	nkd-RA
3L	19072176	19072287	FBgn0036844	Mkp3-RB
3L	19091213	19091951	FBgn0036849	CG14079-RA
3L	19160433	19161096	FBgn0016797	fz2-RC
3L	19162166	19162317	FBgn0016797	fz2-RC
3L	19165131	19165411	FBgn0016797	fz2-RB
3L	19176732	19177446	FBgn0016797	fz2-RB
3L	19187657	19188279	FBgn0016797	fz2-RB
3L	19439680	19440047	FBgn0023395	Chd3-RA
3L	19552161	19552627	FBgn0036886	CG9300-RA
3L	19552745	19553663	FBgn0036886	CG9300-RA
3L	19614497	19615422	FBgn0036895	CG9392-RA
3L	19669313	19669592	FBgn0036900	CG8765-RA
3L	19671822	19671972	FBgn0036900	CG8765-RA
3L	19698191	19698420	FBgn0260653	serp-RB
3L	19794839	19795038	FBgn0260874	Ir76a-RC
3L	19810841	19810997	FBgn0036911	Fibp-RD
3L	19863482	19863946	FBgn0015796	Rab8-RA
3L	19888807	19889007	FBgn0014037;FBgn0014037	Su(Tpl)-RA;Su(Tpl)-RB
3L	19889442	19889711	FBgn0014037;FBgn0014037	Su(Tpl)-RA;Su(Tpl)-RB
3L	19901368	19902174	FBgn0014037;FBgn0014037	Su(Tpl)-RA;Su(Tpl)-RB
3L	19902710	19903429	FBgn0013591;FBgn0013591;FBgn0013591	Mi-2-RB;Mi-2-RA;Mi-2-RC
3L	19985350	19985592	FBgn0013303;FBgn0013303	Nca-RA;Nca-RB
3L	19992140	19993613	FBgn0036927	CG7433-RA
3L	19997674	19997954	FBgn0036929;FBgn0036929	CG7668-RA;CG7668-RB
3L	19998601	19998911	FBgn0036929;FBgn0036929	CG7668-RA;CG7668-RB
3L	20234756	20235076	FBgn0036959	CG6951-RA
3L	20289705	20289823	FBgn0036964	CG6480-RA
3L	20340751	20340916	FBgn0036973	CG5585-RA
3L	20355993	20356686	FBgn0036978	Toll-9-RA
3L	20368403	20368714	FBgn0001247	Ide-RB
3L	20368993	20370023	FBgn0036980	RhoBTB-RA
3L	20424286	20425166	FBgn0029158	Las-RC
3L	20435580	20436370	FBgn0036993	CG5910-RA
3L	20480314	20480753	FBgn0037001	CG6020-RA
3L	20534232	20534423	FBgn0037012	Rcd2-RA
3L	20594337	20594708	FBgn0001323	knrl-RA
3L	20641840	20641957	FBgn0037014	CG13251-RA
3L	20688307	20688579	FBgn0001320	kni-RA
3L	20701627	20701981	FBgn0085289	CG34260-RA
3L	20723127	20724039	FBgn0037016	CG13252-RA
3L	20725101	20725365	FBgn0037016	CG13252-RA
3L	20764547	20764785	FBgn0016696;FBgn0016696	Pitslre-RB;Pitslre-RC
3L	20770741	20772417	FBgn0037020	CG4289-RA
3L	20808296	20808919	FBgn0037028	CG3618-RA
3L	20834561	20835353	FBgn0037031;FBgn0037031	CG11456-RA;CG11456-RB
3L	20910787	20911358	FBgn0037035	CG10589-RA
3L	20924363	20924644	FBgn0037035	CG10589-RA
3L	20940460	20940580	FBgn0011591	fng-RA
3L	20941388	20941701	FBgn0011591	fng-RA
3L	21007123	21007565	FBgn0003415;FBgn0003415	skd-RD;skd-RE
3L	21007716	21007920	FBgn0003415;FBgn0003415	skd-RD;skd-RE
3L	21019779	21020199	FBgn0003415;FBgn0003415	skd-RD;skd-RE
3L	21050381	21050744	FBgn0026179	siz-RA
3L	21091795	21091912	FBgn0053285	CG33285-RA
3L	21092182	21093104	FBgn0053285	CG33285-RA
3L	21129064	21129503	FBgn0037051	CG10565-RA
3L	21189712	21190630	FBgn0085290	CG34261-RB
3L	21196387	21196620	FBgn0053056	CG33056-RA
3L	21209549	21210300	FBgn0028427	Ilk-RA
3L	21246174	21246502	FBgn0004865	Eip78C-RC
3L	21246658	21246890	FBgn0004865	Eip78C-RC
3L	21261690	21262594	FBgn0037064	CG9389-RA
3L	21270558	21270865	FBgn0012034	AcCoAS-RB
3L	21273773	21274555	FBgn0027945	ppl-RA
3L	21278619	21279136	FBgn0037065	CG12974-RA
3L	21298169	21298367	FBgn0037071	CG7632-RA
3L	21374403	21374953	FBgn0261258	rgn-RA
3L	21375216	21375370	FBgn0261258	rgn-RA
3L	21377320	21378708	FBgn0261258	rgn-RA
3L	21382976	21383246	FBgn0261258	rgn-RA
3L	21426538	21426696	FBgn0005694;FBgn0005694	Aef1-RA;Aef1-RC
3L	21453188	21453682	FBgn0014143	croc-RA
3L	21483750	21484104	FBgn0037086	CG7202-RA
3L	21490289	21490629	FBgn0015239;FBgn0015239;FBgn0015239;FBgn0015239	Hr78-RC;Hr78-RA;Hr78-RD;Hr78-RB
3L	21500651	21501126	FBgn0037092	M6-RA
3L	21508469	21509953	FBgn0037093	CG7597-RB
3L	21529933	21530518	FBgn0015283	Pros54-RA
3L	21559085	21560578	FBgn0037101	CG7634-RA
3L	21636893	21637210	FBgn0053291	CG33291-RA
3L	21637512	21637667	FBgn0053291	CG33291-RA
3L	21672855	21672963	FBgn0037117	CG11248-RB
3L	21721837	21722110	FBgn0037121	Rpb8-RA
3L	21833508	21834322	FBgn0037138;FBgn0037138	CG7145-RA;CG7145-RD
3L	21873118	21873290	FBgn0014362	mub-RE
3L	21873412	21873605	FBgn0014362	mub-RE
3L	21935314	21935833	FBgn0037141	DNApol-eta-RA
3L	22159361	22159479	FBgn0037152	CG15374-RA
3L	22169722	22170576	FBgn0037152	CG15374-RA
3L	22171702	22171894	FBgn0037152	CG15374-RA
3L	22172410	22172683	FBgn0037152	CG15374-RA
3L	22256125	22256470	FBgn0015075	Ddx1-RA
3L	22260647	22260797	FBgn0004179;FBgn0004179;FBgn0004179	Csp-RA;Csp-RB;Csp-RC
3L	22374723	22374837	FBgn0004449;FBgn0004449	Ten-m-RB;Ten-m-RC
3L	22431823	22432170	FBgn0037162	CG11449-RA
3L	22437330	22438036	FBgn0037162	CG11449-RA
3L	22459600	22459752	FBgn0037164	CG11438-RA
3L	22710493	22711315	FBgn0052452;FBgn0052452	CG32452-RA;CG32452-RB
3L	22815761	22816973	FBgn0027339;FBgn0027339	jim-RC;jim-RB
3L	22845050	22845281	FBgn0052462	CG32462-RA
3L	22857200	22857711	FBgn0053170	CG33170-RB
3L	22864884	22865044	FBgn0010348;FBgn0010348;FBgn0010348	Arf79F-RA;Arf79F-RF;Arf79F-RH
3L	22872521	22872752	FBgn0037202	Ssl1-RA
3L	23092663	23092991	FBgn0000258;FBgn0000258;FBgn0000258	CkIIalpha-RA;CkIIalpha-RB;CkIIalpha-RC
3L	23708625	23708744	FBgn0039977	CG17454-RA
3L	24526886	24527043	FBgn0040045	CG12460-RA
3L	24529440	24529681	FBgn0044510	mRpS5-RC
3L	24530450	24530764	FBgn0044510	mRpS5-RD
3R	58095	59007	FBgn0015331	abs-RA
3R	143609	145069	FBgn0261086	Syt14-RA
3R	163106	163309	FBgn0037236;FBgn0037236	CG9772-RA;CG9772-RC
3R	263118	263358	FBgn0037252	CG14650-RA
3R	304448	304651	FBgn0051523	CG31523-RB
3R	304874	305211	FBgn0051523	CG31523-RB
3R	471142	474424	FBgn0022981	rpk-RA
3R	600544	600931	FBgn0010750	atms-RA
3R	709063	709934	FBgn0020280	laf-RA
3R	795332	795485	FBgn0037290	CG1124-RA
3R	867886	868079	FBgn0037292	CG2022-RB
3R	868637	869071	FBgn0037292	CG2022-RB
3R	912472	913632	FBgn0010313	corto-RA
3R	915631	916133	FBgn0010313	corto-RA
3R	916251	916919	FBgn0010313	corto-RA
3R	917430	918105	FBgn0010313	corto-RA
3R	976213	976365	FBgn0037295	dpr16-RA
3R	1043628	1043895	FBgn0259212;FBgn0259212;FBgn0259212	cno-RC;cno-RD;cno-RE
3R	1044019	1045168	FBgn0037296	Prosbeta2R2-RA
3R	1079019	1079207	FBgn0037304	CG1113-RA
3R	1079755	1080664	FBgn0037304	CG1113-RA
3R	1082349	1082981	FBgn0086689	Hph-RC
3R	1090245	1090751	FBgn0086689	Hph-RA
3R	1107158	1107434	FBgn0013576;FBgn0013576	l(3)82Fd-RH;l(3)82Fd-RQ
3R	1157392	1157695	FBgn0013576	l(3)82Fd-RD
3R	1300453	1300892	FBgn0037332	Hcs-RA
3R	1375888	1376853	FBgn0014342;FBgn0014342	mia-RA;mia-RB
3R	1389992	1391482	FBgn0037341;FBgn0037341	CG12746-RB;CG12746-RD
3R	1391860	1392339	FBgn0037342	CG2931-RA
3R	1394622	1395402	FBgn0041191	Rheb-RB
3R	1414275	1414422	FBgn0037345	rev7-RA
3R	1437355	1437725	FBgn0017550;FBgn0017550	Rga-RA;Rga-RB
3R	1449087	1449557	FBgn0044823	Spec2-RA
3R	1454431	1456711	FBgn0051551	CG31551-RA
3R	1473960	1474075	FBgn0027951;FBgn0027951	MTA1-like-RA;MTA1-like-RB
3R	1474191	1474307	FBgn0027951;FBgn0027951	MTA1-like-RA;MTA1-like-RB
3R	1480626	1481062	FBgn0037359	MED27-RA
3R	1485660	1486337	FBgn0046222;FBgn0046222	CG1109-RA;CG1109-RB
3R	1494894	1495326	FBgn0037363;FBgn0037363	CG1347-RA;CG1347-RB
3R	1511097	1511725	FBgn0037364	Rab23-RA
3R	1567168	1567629	FBgn0037371	Sym-RA
3R	1567738	1567858	FBgn0037371	Sym-RA
3R	1584510	1585100	FBgn0086685	sec8-RA
3R	1608878	1610206	FBgn0037375;FBgn0037375;FBgn0037375;FBgn0037375	kat-60L1-RB;kat-60L1-RC;kat-60L1-RE;kat-60L1-RG
3R	1617644	1618934	FBgn0037377	CG1218-RA
3R	1833301	1833793	FBgn0003261;FBgn0003261;FBgn0003261	Rm62-RB;Rm62-RA;Rm62-RE
3R	2193981	2194337	FBgn0037439	CG10286-RA
3R	2200195	2200390	FBgn0260766	CG42564-RA
3R	2472125	2472523	FBgn0010355;FBgn0010355;FBgn0010355;FBgn0010355	Taf1-RA;Taf1-RB;Taf1-RC;Taf1-RD
3R	2567681	2567912	FBgn0051481;FBgn0051481;FBgn0051481;FBgn0051481	pb-RA;pb-RB;pb-RC;pb-RD
3R	2617355	2617619	FBgn0000439	Dfd-RA
3R	2638099	2638768	FBgn0000439	Dfd-RA
3R	2675414	2676191	FBgn0003339;FBgn0003339	Scr-RB;Scr-RC
3R	2738045	2738397	FBgn0260642;FBgn0260642;FBgn0260642;FBgn0260642;FBgn0260642;FBgn0260642	Antp-RH;Antp-RD;Antp-RL;Antp-RF;Antp-RJ;Antp-RK
3R	2739540	2740866	FBgn0260642;FBgn0260642;FBgn0260642;FBgn0260642;FBgn0260642;FBgn0260642	Antp-RH;Antp-RD;Antp-RL;Antp-RF;Antp-RJ;Antp-RK
3R	2749399	2749550	FBgn0260642;FBgn0260642;FBgn0260642;FBgn0260642;FBgn0260642;FBgn0260642	Antp-RH;Antp-RD;Antp-RL;Antp-RF;Antp-RJ;Antp-RK
3R	2765948	2766140	FBgn0260642;FBgn0260642;FBgn0260642;FBgn0260642;FBgn0260642;FBgn0260642	Antp-RH;Antp-RD;Antp-RL;Antp-RF;Antp-RJ;Antp-RK
3R	2796129	2796411	FBgn0260642;FBgn0260642;FBgn0260642;FBgn0260642;FBgn0260642	Antp-RM;Antp-RG;Antp-RE;Antp-RN;Antp-RI
3R	2825624	2827077	FBgn0260642;FBgn0260642;FBgn0260642;FBgn0260642;FBgn0260642	Antp-RM;Antp-RG;Antp-RE;Antp-RN;Antp-RI
3R	2862826	2863838	FBgn0024289	Sodh-1-RA
3R	2915435	2915628	FBgn0003884	alphaTub84B-RA
3R	2933874	2934900	FBgn0261238;FBgn0261238;FBgn0261238;FBgn0261238;FBgn0261238;FBgn0261238	Alh-RB;Alh-RC;Alh-RE;Alh-RF;Alh-RH;Alh-RI
3R	2935051	2935167	FBgn0261238;FBgn0261238;FBgn0261238;FBgn0261238;FBgn0261238;FBgn0261238	Alh-RB;Alh-RC;Alh-RE;Alh-RF;Alh-RH;Alh-RI
3R	2935290	2935562	FBgn0261238	Alh-RG
3R	2935676	2935981	FBgn0261238	Alh-RG
3R	2954063	2954944	FBgn0051248	CG31248-RA
3R	3073262	3074294	FBgn0037490	CG10053-RA
3R	3075868	3076217	FBgn0037492	CG10050-RA
3R	3149174	3149620	FBgn0037498	CG10029-RA
3R	3745251	3745879	FBgn0037531;FBgn0037531	CG10445-RB;CG10445-RC
3R	3745986	3746180	FBgn0002542	lds-RA
3R	3788928	3789045	FBgn0000504	dsx-RC
3R	3794773	3795324	FBgn0000504;FBgn0000504	dsx-RA;dsx-RB
3R	3803376	3803651	FBgn0037533	CD98hc-RA
3R	3803853	3804559	FBgn0010401;FBgn0010401	Os-C-RB;Os-C-RC
3R	3826070	3826969	FBgn0260723;FBgn0260723	CG42550-RA;CG42550-RB
3R	3833973	3835286	FBgn0040524	CG11052-RA
3R	3839252	3839377	FBgn0037540	Pbp95-RA
3R	3931427	3931588	FBgn0243512	puc-RA
3R	3931712	3932309	FBgn0243512	puc-RA
3R	3968650	3968999	FBgn0037551	Gie-RA
3R	3979367	3979662	FBgn0037551	Gie-RA
3R	3980324	3980834	FBgn0001138;FBgn0001138	grn-RA;grn-RB
3R	3985618	3985768	FBgn0001138;FBgn0001138	grn-RA;grn-RB
3R	3986531	3986647	FBgn0001138;FBgn0001138	grn-RA;grn-RB
3R	3990286	3990630	FBgn0001138;FBgn0001138	grn-RA;grn-RB
3R	3999011	3999491	FBgn0001138;FBgn0001138	grn-RA;grn-RB
3R	4095392	4095900	FBgn0037561	CG9630-RA
3R	4129444	4129757	FBgn0037567	Gfr-RA
3R	4131087	4131638	FBgn0260939	Sgt1-RA
3R	4168695	4170029	FBgn0037579	CG18193-RA
3R	4173726	4174593	FBgn0037581	CG7352-RA
3R	4175331	4175883	FBgn0261108	Atg13-RA
3R	4188746	4188973	FBgn0037584	CG7963-RB
3R	4189090	4189552	FBgn0037584	CG7963-RB
3R	4294913	4295026	FBgn0250829	PQBP-1-RB
3R	4476453	4477072	FBgn0037602	CG8021-RA
3R	4502734	4503096	FBgn0037610	CG8043-RA
3R	4549200	4549548	FBgn0037617	CG8145-RA
3R	4626393	4627364	FBgn0037632	Tcp-1eta-RA
3R	4631318	4632657	FBgn0037634	CG8359-RA
3R	4637412	4637602	FBgn0037635	CG9837-RC
3R	4647434	4648115	FBgn0040532	CG8369-RA
3R	4680803	4681218	FBgn0003177	pyd-RI
3R	4682992	4683459	FBgn0003177	pyd-RI
3R	4689574	4689846	FBgn0003177	pyd-RH
3R	4701563	4702142	FBgn0003177	pyd-RH
3R	4752058	4752558	FBgn0003177	pyd-RJ
3R	4752995	4754101	FBgn0003177	pyd-RJ
3R	4805930	4806131	FBgn0037646	CG11967-RA
3R	4810160	4810321	FBgn0037647	RagA-RA
3R	4818704	4819054	FBgn0037648	CG11975-RA
3R	4828798	4829757	FBgn0037652	CG11980-RB
3R	4830021	4830381	FBgn0037652	CG11980-RA
3R	4840968	4841531	FBgn0037656	CG11986-RA
3R	4864975	4865595	FBgn0037657	hyx-RA
3R	4875997	4876973	FBgn0028708	Mst85C-RA
3R	4881579	4882045	FBgn0037659	CG11033-RB
3R	5052347	5053278	FBgn0003165	pum-RB
3R	5054651	5055531	FBgn0003165	pum-RB
3R	5061474	5063028	FBgn0003165	pum-RC
3R	5080961	5081200	FBgn0037667;FBgn0037667	CG16734-RB;CG16734-RD
3R	5083308	5083937	FBgn0037669	CG9740-RA
3R	5084251	5084721	FBgn0037670	CG8436-RA
3R	5084842	5085035	FBgn0037670	CG8436-RA
3R	5161203	5161312	FBgn0037680	CG8121-RB
3R	5166916	5167458	FBgn0053936;FBgn0053936	CG33936-RB;CG33936-RA
3R	5178515	5178633	FBgn0053937;FBgn0053937	CG33937-RA;CG33937-RB
3R	5203800	5204619	FBgn0000723	Fps85D-RC
3R	5205138	5205331	FBgn0000723	Fps85D-RC
3R	5224786	5225144	FBgn0083953	CG34117-RA
3R	5229040	5229660	FBgn0037688	CG9356-RA
3R	5244114	5244590	FBgn0026188	ps-RF
3R	5385166	5385527	FBgn0027950;FBgn0027950	MBD-like-RB;MBD-like-RA
3R	5389720	5390156	FBgn0261049	Vps45-RA
3R	5392555	5394561	FBgn0037712	CG16789-RA
3R	5397761	5397875	FBgn0037714	CG9396-RA
3R	5399726	5400070	FBgn0037715	CG9399-RC
3R	5408972	5409442	FBgn0053654	CG33654-RA
3R	5442702	5442819	FBgn0037720	CG8312-RB
3R	5453299	5454063	FBgn0037722	CG8319-RA
3R	5456241	5456920	FBgn0005585	Crc-RA
3R	5505782	5505977	FBgn0028997	nmdyn-D7-RA
3R	5506451	5506684	FBgn0028997	nmdyn-D7-RA
3R	5511733	5512042	FBgn0037731	CG18542-RA
3R	5519016	5519362	FBgn0052939	CG32939-RA
3R	5530056	5530772	FBgn0051352	CG31352-RA
3R	5552776	5553090	FBgn0052937	CG32937-RA
3R	5571120	5571516	FBgn0085438	CG34409-RA
3R	5573412	5573657	FBgn0005777	PpD3-RA
3R	5579486	5580218	FBgn0037741	CG16908-RA
3R	5580482	5581861	FBgn0037742	Rpt3R-RC
3R	5582491	5582915	FBgn0037743	CG8412-RA
3R	5588662	5589134	FBgn0037746;FBgn0037746;FBgn0037746	CG8478-RB;CG8478-RC;CG8478-RD
3R	5600914	5601195	FBgn0037751	topi-RA
3R	5611341	5611958	FBgn0037754	CG8500-RA
3R	5626488	5627534	FBgn0037759	CG8526-RA
3R	5705755	5706256	FBgn0250818;FBgn0250818;FBgn0250818	CG34360-RA;CG34360-RC;CG34360-RD
3R	5723271	5723777	FBgn0250818;FBgn0250818;FBgn0250818	CG34360-RA;CG34360-RC;CG34360-RD
3R	5724888	5725479	FBgn0250818;FBgn0250818;FBgn0250818	CG34360-RA;CG34360-RC;CG34360-RD
3R	5738945	5739379	FBgn0250818;FBgn0250818	CG34360-RB;CG34360-RE
3R	5868299	5868426	FBgn0053208;FBgn0053208;FBgn0053208;FBgn0053208;FBgn0053208	Mical-RA;Mical-RB;Mical-RE;Mical-RF;Mical-RI
3R	5877990	5878967	FBgn0037781	Fancl-RA
3R	5913497	5913683	FBgn0037786	CG5361-RA
3R	5946785	5947125	FBgn0051477	CG31477-RA
3R	6089440	6090079	FBgn0037804;FBgn0037804	CG11870-RD;CG11870-RB
3R	6176256	6176381	FBgn0015396	jumu-RA
3R	6209032	6209189	FBgn0259938	cwo-RA
3R	6209960	6210201	FBgn0259938	cwo-RA
3R	6212643	6212875	FBgn0259938	cwo-RA
3R	6213570	6214598	FBgn0259938	cwo-RA
3R	6354333	6354532	FBgn0001235	hth-RG
3R	6354842	6355488	FBgn0001235	hth-RG
3R	6415139	6415458	FBgn0001235;FBgn0001235	hth-RD;hth-RH
3R	6439644	6441176	FBgn0001235;FBgn0001235;FBgn0001235;FBgn0001235	hth-RA;hth-RB;hth-RC;hth-RF
3R	6441292	6441525	FBgn0001235;FBgn0001235;FBgn0001235;FBgn0001235	hth-RA;hth-RB;hth-RC;hth-RF
3R	6442391	6442832	FBgn0001235;FBgn0001235;FBgn0001235;FBgn0001235	hth-RA;hth-RB;hth-RC;hth-RF
3R	6469532	6469934	FBgn0001235	hth-RE
3R	6499741	6500136	FBgn0037818	CG6465-RA
3R	6586717	6587035	FBgn0037831;FBgn0037831	Cap-H2-RE;Cap-H2-RF
3R	6609228	6610179	FBgn0261380	mRpL37-RB
3R	6653110	6653348	FBgn0261053	Cad86C-RC
3R	6710451	6710693	FBgn0037853	CG14696-RA
3R	6710859	6711223	FBgn0037856	CG4674-RA
3R	6712868	6713215	FBgn0042094	Adk3-RA
3R	6713405	6713870	FBgn0042094	Adk3-RA
3R	7023121	7023428	FBgn0037870	CG18577-RA
3R	7061272	7063047	FBgn0051441	CG31441-RA
3R	7066125	7067106	FBgn0037888	scpr-B-RA
3R	7245893	7247184	FBgn0037896	ninaG-RA
3R	7383212	7383568	FBgn0037911	CG10898-RA
3R	7387539	7387860	FBgn0037912	CG6782-RC
3R	7392812	7393241	FBgn0037912;FBgn0037913;FBgn0037913;FBgn0037913	CG6782-RD;CG6783-RA;CG6783-RB;CG6783-RC
3R	7405966	7406892	FBgn0037917	wkd-RA
3R	7503379	7504083	FBgn0037931	CG18476-RA
3R	7567965	7568365	FBgn0037943	CG14722-RA
3R	7574639	7575200	FBgn0037944	CG6923-RA
3R	7585921	7586117	FBgn0017581	Lk6-RB
3R	7604522	7605120	FBgn0086910	l(3)neo38-RB
3R	7612823	7613982	FBgn0037950	HisCl1-RC
3R	7685197	7685788	FBgn0037956;FBgn0037956	CG6959-RA;CG6959-RC
3R	7694554	7694746	FBgn0037956;FBgn0037956	CG6959-RA;CG6959-RC
3R	7694865	7695061	FBgn0037956;FBgn0037956	CG6959-RA;CG6959-RC
3R	7788373	7789046	FBgn0000147	aur-RA
3R	8139375	8140182	FBgn0038011	CG4066-RA
3R	8195313	8195586	FBgn0001149	GstD1-RA
3R	8234063	8234819	FBgn0038039	CG5196-RB
3R	8247743	8248157	FBgn0038043	CG17202-RA
3R	8253882	8254617	FBgn0038046	CG5641-RA
3R	8263153	8264722	FBgn0038051	CG17207-RA
3R	8463909	8464069	FBgn0038069	CG11608-RA
3R	8506183	8506769	FBgn0038076	Cyp313a4-RA
3R	8539226	8539530	FBgn0002905	mus308-RA
3R	8807041	8807154	FBgn0038100	Paip2-RA
3R	8819374	8820244	FBgn0038105	yellow-f2-RA
3R	8836720	8837256	FBgn0038110	CG8031-RA
3R	8837455	8837656	FBgn0020496	CtBP-RC
3R	8842128	8842603	FBgn0020496	CtBP-RB
3R	9228573	9229147	FBgn0053977	CG33977-RA
3R	9261444	9261595	FBgn0004049;FBgn0004049;FBgn0004049;FBgn0004049	yrt-RA;yrt-RB;yrt-RC;yrt-RD
3R	9471742	9471861	FBgn0086897;FBgn0086897;FBgn0086897;FBgn0086897	sqd-RA;sqd-RB;sqd-RC;sqd-RD
3R	9472695	9473111	FBgn0015778;FBgn0015778;FBgn0015778;FBgn0015778	rin-RA;rin-RB;rin-RC;rin-RE
3R	9486006	9486118	FBgn0004237;FBgn0004237;FBgn0004237	Hrb87F-RA;Hrb87F-RB;Hrb87F-RC
3R	9486706	9486944	FBgn0004587;FBgn0004587;FBgn0004587;FBgn0004587;FBgn0004587;FBgn0004587	B52-RA;B52-RB;B52-RD;B52-RI;B52-RK;B52-RL
3R	9541263	9541528	FBgn0085412;FBgn0085412;FBgn0085412;FBgn0085412;FBgn0085412	CG34383-RC;CG34383-RB;CG34383-RD;CG34383-RE;CG34383-RF
3R	9664725	9664953	FBgn0051495	CG31495-RA
3R	9677449	9677653	FBgn0038186	CG14362-RA
3R	9763941	9764803	FBgn0038188	Art9-RA
3R	9765484	9766971	FBgn0038188	Art9-RA
3R	9767482	9768301	FBgn0038188	Art9-RA
3R	9831670	9832445	FBgn0086364	rdx-RC
3R	9861954	9862298	FBgn0038196	CG9922-RA
3R	10104046	10104507	FBgn0003862;FBgn0003862;FBgn0003862;FBgn0003862;FBgn0003862	trx-RD;trx-RC;trx-RA;trx-RB;trx-RE
3R	10108777	10109232	FBgn0003862;FBgn0003862;FBgn0003862;FBgn0003862;FBgn0003862	trx-RD;trx-RC;trx-RA;trx-RB;trx-RE
3R	10109656	10109808	FBgn0003862;FBgn0003862;FBgn0003862;FBgn0003862;FBgn0003862	trx-RD;trx-RC;trx-RA;trx-RB;trx-RE
3R	10116909	10117022	FBgn0038220	CG12207-RC
3R	10117174	10117375	FBgn0038220	CG12207-RC
3R	10188585	10188762	FBgn0024321	NK7.1-RB
3R	10189072	10189314	FBgn0024321	NK7.1-RB
3R	10195646	10195761	FBgn0024321	NK7.1-RA
3R	10223853	10224552	FBgn0086901	cv-c-RA
3R	10324469	10325016	FBgn0038233	HtrA2-RA
3R	10337088	10337471	FBgn0038234	mRpL11-RA
3R	10475098	10475221	FBgn0086686	l(3)L1231-RA
3R	10480351	10480664	FBgn0086686	l(3)L1231-RA
3R	10484034	10484773	FBgn0038251;FBgn0038251	CG3508-RB;CG3508-RA
3R	10541605	10542290	FBgn0053967	CG33967-RA
3R	10566274	10567104	FBgn0011217	eff-RA
3R	10567420	10567933	FBgn0260465	CG3563-RA
3R	10591556	10592066	FBgn0038258	CG7362-RA
3R	10921214	10921405	FBgn0038286	CG6966-RB
3R	11021997	11022102	FBgn0260659;FBgn0260659	CG42542-RB;CG42542-RE
3R	11022295	11022841	FBgn0260659;FBgn0260659	CG42542-RC;CG42542-RD
3R	11031998	11032121	FBgn0028984;FBgn0028984	Spn5-RA;Spn5-RB
3R	11032238	11032354	FBgn0028984;FBgn0028984	Spn5-RA;Spn5-RB
3R	11032462	11033714	FBgn0028984;FBgn0028984	Spn5-RA;Spn5-RB
3R	11044520	11044990	FBgn0038304	CG12241-RA
3R	11068242	11068944	FBgn0001219	Hsc70-4-RA
3R	11100510	11100950	FBgn0000283	Cp190-RA
3R	11116845	11117073	FBgn0003721	Tm1-RA
3R	11145598	11146134	FBgn0038316	CG6276-RA
3R	11171514	11171902	FBgn0019925	Surf4-RA
3R	11174415	11174560	FBgn0051392	CG31392-RA
3R	11187312	11187832	FBgn0038327;FBgn0038327	Trax-RA;Trax-RB
3R	11193765	11196395	FBgn0038330	CG14868-RA
3R	11197951	11198105	FBgn0038331	CG5073-RA
3R	11379418	11380027	FBgn0038350	CG18516-RA
3R	11380941	11381336	FBgn0038350	CG18516-RA
3R	11468912	11470519	FBgn0038351	CG5302-RA
3R	11618625	11618858	FBgn0038363	Acyp2-RA
3R	11628210	11629774	FBgn0026616	alpha-Man-IIb-RA
3R	11662586	11662899	FBgn0017567	ND23-RA
3R	11663215	11663648	FBgn0003483	spn-E-RA
3R	11759796	11760280	FBgn0038387	blp-RA
3R	11791294	11791412	FBgn0038390	Rbf2-RA
3R	11875144	11875426	FBgn0038396	CG5013-RA
3R	11936552	11937114	FBgn0010379;FBgn0010379;FBgn0010379	Akt1-RB;Akt1-RA;Akt1-RC
3R	11972517	11972955	FBgn0038401	CG5916-RA
3R	12054766	12054961	FBgn0040071	tara-RA
3R	12057797	12057998	FBgn0040071	tara-RA
3R	12060544	12060941	FBgn0040071	tara-RB
3R	12099040	12099232	FBgn0250823	gish-RI
3R	12106879	12108058	FBgn0250823;FBgn0250823	gish-RA;gish-RC
3R	12130748	12130862	FBgn0038412	Zip3-RA
3R	12167509	12168247	FBgn0038418	pad-RB
3R	12173695	12174239	FBgn0038419;FBgn0038419	CG14879-RA;CG14879-RB
3R	12185484	12185714	FBgn0259917	CG42446-RA
3R	12258512	12259016	FBgn0038424	CG17565-RA
3R	12279729	12281437	FBgn0038431	CG10405-RB
3R	12282307	12282464	FBgn0038432	CG14883-RA
3R	12306976	12308174	FBgn0038437	CG14898-RA
3R	12310614	12311235	FBgn0038438	CG14899-RA
3R	12343832	12344747	FBgn0259244;FBgn0259244;FBgn0259244;FBgn0259244;FBgn0259244	CG42342-RD;CG42342-RC;CG42342-RE;CG42342-RF;CG42342-RG
3R	12399487	12399862	FBgn0038446	CG14903-RA
3R	12466283	12466753	FBgn0015520	nonA-l-RA
3R	12510948	12511525	FBgn0051498	CG31498-RA
3R	12511678	12512121	FBgn0051498	CG31498-RA
3R	12512715	12513659	FBgn0051498	CG31498-RA
3R	12514820	12515061	FBgn0051498	CG31498-RA
3R	12524071	12524263	FBgn0051498	CG31498-RA
3R	12524798	12525281	FBgn0003944;FBgn0003944;FBgn0003944	Ubx-RA;Ubx-RC;Ubx-RF
3R	12528396	12529468	FBgn0003944;FBgn0003944;FBgn0003944	Ubx-RA;Ubx-RC;Ubx-RF
3R	12545544	12546267	FBgn0003944;FBgn0003944;FBgn0003944	Ubx-RA;Ubx-RC;Ubx-RF
3R	12882335	12882457	FBgn0020493	Dad-RB
3R	12887856	12888475	FBgn0020493	Dad-RB
3R	13028569	13028696	FBgn0051262	CG31262-RD
3R	13211148	13211651	FBgn0038501	CG5319-RA
3R	13361377	13361855	FBgn0038516;FBgn0038516	CG5840-RA;CG5840-RB
3R	13365811	13365957	FBgn0025571	SF1-RA
3R	13442454	13442611	FBgn0038527	CG14324-RA
3R	13442923	13443180	FBgn0038527	CG14324-RA
3R	13511730	13512089	FBgn0051249	CG31249-RA
3R	13525666	13526223	FBgn0051249	CG31249-RA
3R	13526879	13527081	FBgn0051249	CG31249-RA
3R	13527235	13528161	FBgn0051249	CG31249-RA
3R	13528273	13528424	FBgn0003013;FBgn0003013;FBgn0003013	osa-RC;osa-RA;osa-RB
3R	13625175	13626104	FBgn0038547	CG17803-RA
3R	13651052	13651427	FBgn0051246	CG31246-RA
3R	13968306	13969008	FBgn0038567	CG14316-RA
3R	14014109	14014344	FBgn0038578	MED17-RA
3R	14041340	14042779	FBgn0038581	CG14314-RA
3R	14067282	14067709	FBgn0038588;FBgn0038588	CG7156-RA;CG7156-RB
3R	14068085	14068364	FBgn0020238;FBgn0020238;FBgn0020238;FBgn0020238	14-3-3epsilon-RA;14-3-3epsilon-RB;14-3-3epsilon-RC;14-3-3epsilon-RD
3R	14069847	14070539	FBgn0020238;FBgn0020238;FBgn0020238;FBgn0020238	14-3-3epsilon-RA;14-3-3epsilon-RB;14-3-3epsilon-RC;14-3-3epsilon-RD
3R	14081007	14081708	FBgn0260241;FBgn0261019	tatl-RB;moi-RA
3R	14123993	14124188	FBgn0010877	l(3)05822-RA
3R	14124469	14125462	FBgn0024432	Dlc90F-RA
3R	14191580	14192566	FBgn0038609	CG7671-RA
3R	14228834	14229381	FBgn0051232	koko-RB
3R	14273978	14274685	FBgn0004652	fru-RL
3R	14299961	14300118	FBgn0004652	fru-RK
3R	14300953	14301229	FBgn0004652	fru-RK
3R	14304980	14305379	FBgn0004652	fru-RK
3R	14491836	14493266	FBgn0051229	CG31229-RA
3R	14565894	14566160	FBgn0024329	Mekk1-RC
3R	14567141	14567843	FBgn0024329	Mekk1-RB
3R	14584515	14585007	FBgn0038651;FBgn0038651	CG14299-RB;CG14299-RC
3R	14854084	14854907	FBgn0260779	gatA-RA
3R	14919955	14920435	FBgn0038678	mRpL55-RA
3R	14990282	14990399	FBgn0010768	sqz-RA
3R	15013415	15013646	FBgn0051475	CG31475-RA
3R	15054199	15054397	FBgn0038691	CG5250-RA
3R	15054597	15054870	FBgn0038692	CG3773-RA
3R	15107116	15107311	FBgn0038695	CG14280-RA
3R	15112270	15112752	FBgn0038695	CG14280-RA
3R	15125235	15125431	FBgn0000463;FBgn0000463	Dl-RA;Dl-RB
3R	15146432	15146599	FBgn0000463;FBgn0000463	Dl-RA;Dl-RB
3R	15147785	15148027	FBgn0000463;FBgn0000463	Dl-RA;Dl-RB
3R	15173089	15173371	FBgn0000463;FBgn0000463	Dl-RA;Dl-RB
3R	15228423	15229004	FBgn0086613	Ino80-RA
3R	15289267	15290335	FBgn0260003;FBgn0260003;FBgn0260003	Dys-RA;Dys-RC;Dys-RH
3R	15394561	15394936	FBgn0260003	Dys-RE
3R	15686953	15687375	FBgn0038737	CG11447-RA
3R	15700027	15700138	FBgn0038740;FBgn0038740	CG4562-RA;CG4562-RB
3R	15827649	15828481	FBgn0038755	Hs6st-RA
3R	15839213	15839874	FBgn0038762;FBgn0038762;FBgn0038762	CG4836-RA;CG4836-RB;CG4836-RC
3R	15840726	15842610	FBgn0051210	CG31210-RA
3R	16079302	16079559	FBgn0038780	CG5060-RA
3R	16118211	16118612	FBgn0028386	cic-RB
3R	16377449	16377864	FBgn0016917;FBgn0016917	Stat92E-RE;Stat92E-RF
3R	16384079	16384552	FBgn0043457;FBgn0043457	CG5180-RA;CG5180-RB
3R	16441163	16441476	FBgn0038814	CG15923-RB
3R	16448047	16448240	FBgn0001169;FBgn0001169;FBgn0001169;FBgn0001169	H-RA;H-RB;H-RD;H-RC
3R	16559356	16560046	FBgn0004107;FBgn0004107;FBgn0004107	cdc2c-RA;cdc2c-RB;cdc2c-RC
3R	16609587	16610532	FBgn0038826	CG17838-RF
3R	16657073	16658086	FBgn0051223	CG31223-RA
3R	16934506	16935734	FBgn0028468	rtet-RA
3R	16953362	16955389	FBgn0038859	Obp93a-RB
3R	16964127	16964326	FBgn0250820	CG5802-RA
3R	16964492	16964612	FBgn0250820	CG5802-RA
3R	16982281	16982390	FBgn0025803;FBgn0025803;FBgn0025803	SNF4Agamma-RF;SNF4Agamma-RR;SNF4Agamma-RS
3R	17044618	17045091	FBgn0038870	CG5871-RA
3R	17094929	17095405	FBgn0043012	AP-2sigma-RA
3R	17162828	17163102	FBgn0038881	CG16791-RA
3R	17175677	17175940	FBgn0038881	CG16791-RA
3R	17185936	17186369	FBgn0038881	CG16791-RA
3R	17203985	17204142	FBgn0004110	tin-RA
3R	17307596	17307836	FBgn0038889	CG7922-RA
3R	17308109	17308575	FBgn0038889	CG7922-RA
3R	17432277	17432684	FBgn0013984	InR-RA
3R	17439121	17439357	FBgn0013984	InR-RA
3R	17442141	17442380	FBgn0013984	InR-RA
3R	17474288	17475197	FBgn0011766	E2f-RB
3R	17475454	17475769	FBgn0011766	E2f-RB
3R	17483568	17484073	FBgn0011766	E2f-RB
3R	17490310	17490579	FBgn0038894	CG15497-RA
3R	17496363	17497123	FBgn0259113	DNApol-alpha180-RA
3R	17603164	17603318	FBgn0038903	RpI12-RA
3R	17607915	17608068	FBgn0003867	tsl-RB
3R	17662462	17662780	FBgn0041229	Gr93a-RA
3R	17663799	17664536	FBgn0045470	Gr93b-RB
3R	17747114	17747338	FBgn0038919	CG17843-RA
3R	17860577	17860810	FBgn0038928	BG4-RA
3R	17866205	17866481	FBgn0017397;FBgn0017397;FBgn0017397;FBgn0017397;FBgn0017397	how-RB;how-RA;how-RC;how-RD;how-RE
3R	17959643	17959974	FBgn0051163;FBgn0051163	CG31163-RB;CG31163-RE
3R	17989579	17990212	FBgn0051163;FBgn0051163	CG31163-RB;CG31163-RE
3R	18001908	18002870	FBgn0038934	Gld2-RA
3R	18019813	18020601	FBgn0038934	Gld2-RA
3R	18023493	18024037	FBgn0038934	Gld2-RA
3R	18024158	18024311	FBgn0038934	Gld2-RA
3R	18024469	18025133	FBgn0038934	Gld2-RA
3R	18200040	18200498	FBgn0038953	CG18596-RA
3R	18200682	18201119	FBgn0038953	CG18596-RA
3R	18201264	18201724	FBgn0038953	CG18596-RA
3R	18271774	18272174	FBgn0038968	CG12499-RA
3R	18273079	18273196	FBgn0085317	CG34288-RB
3R	18273804	18274232	FBgn0085405;FBgn0085405	CG34376-RA;CG34376-RB
3R	18354940	18355144	FBgn0038981	CG5346-RA
3R	18406279	18406403	FBgn0028837	CSN6-RA
3R	18438832	18439102	FBgn0051156	CG31156-RA
3R	18492900	18493501	FBgn0038999	CG17623-RA
3R	18546566	18547198	FBgn0051151;FBgn0051151	wge-RA;wge-RC
3R	18549644	18550120	FBgn0024958	Irp-1A-RA
3R	18552092	18552569	FBgn0039014;FBgn0039014;FBgn0040587	CG6982-RB;CG6982-RC;CG17618-RB
3R	18619941	18620229	FBgn0039026	CG7029-RA
3R	18874068	18874453	FBgn0039043	CG17121-RA
3R	18878516	18879591	FBgn0039044	p53-RA
3R	19000715	19001181	FBgn0039061	Ir-RB
3R	19172968	19173201	FBgn0020756	DNApol-epsilon-RA
3R	19174017	19174592	FBgn0020756	DNApol-epsilon-RA
3R	19583727	19584001	FBgn0039111	Plip-RB
3R	19592754	19593654	FBgn0039116;FBgn0039116	CG10375-RA;CG10375-RB
3R	19607225	19607344	FBgn0015513	mbc-RA
3R	19695114	19695622	FBgn0025574	Pli-RC
3R	19712331	19712928	FBgn0025574	Pli-RC
3R	19748205	19748517	FBgn0016754;FBgn0016754	sba-RC;sba-RD
3R	19755158	19755479	FBgn0047114	CG31142-RA
3R	19757572	19758989	FBgn0039128	CG13599-RA
3R	19759181	19759727	FBgn0039130	CG5854-RA
3R	19812729	19813074	FBgn0039136;FBgn0039136	CG5902-RA;CG5902-RC
3R	19818478	19818754	FBgn0015795	Rab7-RA
3R	19821536	19821889	FBgn0051184	LSm3-RA
3R	19863476	19863995	FBgn0039141;FBgn0039141	spas-RA;spas-RB
3R	19873104	19873224	FBgn0043455	CG5986-RA
3R	19873638	19874151	FBgn0005649	Rox8-RD
3R	19960611	19961079	FBgn0027103	sec10-RA
3R	19965689	19965927	FBgn0039155	kal-1-RA
3R	19970223	19970493	FBgn0051133	CG31133-RA
3R	19976607	19977654	FBgn0015765;FBgn0015765	Mpk2-RA;Mpk2-RC
3R	19986520	19987739	FBgn0039157;FBgn0039157	Myo95E-RF;Myo95E-RI
3R	19988089	19988694	FBgn0039159	mRpS24-RA
3R	20020188	20020773	FBgn0039165	CG6204-RA
3R	20047709	20049089	FBgn0026257	cav-RB
3R	20052738	20054185	FBgn0039170	CG13609-RA
3R	20119939	20120642	FBgn0039180	CG5715-RA
3R	20121073	20121281	FBgn0259685;FBgn0259685	crb-RA;crb-RB
3R	20121670	20121827	FBgn0259685;FBgn0259685	crb-RA;crb-RB
3R	20144241	20144672	FBgn0011785	BRWD3-RA
3R	20342613	20343682	FBgn0003134	Pp1alpha-96A-RA
3R	20410663	20411345	FBgn0083077	mld-RA
3R	20429169	20430001	FBgn0083077	mld-RB
3R	20440123	20440918	FBgn0083077	mld-RB
3R	20451790	20451993	FBgn0039213	atl-RA
3R	20543291	20543866	FBgn0039218	Rpb10-RA
3R	20545787	20545943	FBgn0004885	tok-RA
3R	20676623	20676812	FBgn0039233	CG7006-RA
3R	20771046	20771321	FBgn0039254;FBgn0039254	Nmnat-RA;Nmnat-RB
3R	20864575	20865465	FBgn0045866	bai-RA
3R	20871425	20872298	FBgn0039264	CG11786-RB
3R	20873013	20873177	FBgn0039265;FBgn0039265	CG11790-RA;CG11790-RB
3R	20879773	20880201	FBgn0051109	CG31109-RA
3R	20880839	20881697	FBgn0051111	CG31111-RA
3R	20895821	20896318	FBgn0039271	CG11839-RA
3R	21010296	21010411	FBgn0039286	dan-RA
3R	21070403	21070799	FBgn0000158	bam-RA
3R	21073779	21074556	FBgn0039301	CG11875-RA
3R	21288776	21289043	FBgn0004509;FBgn0004509;FBgn0004509;FBgn0004509;FBgn0004509;FBgn0004509	Fur1-RF;Fur1-RD;Fur1-RE;Fur1-RB;Fur1-RC;Fur1-RA
3R	21298340	21298691	FBgn0004509;FBgn0004509;FBgn0004509;FBgn0004509;FBgn0004509;FBgn0004509	Fur1-RF;Fur1-RD;Fur1-RE;Fur1-RB;Fur1-RC;Fur1-RA
3R	21301721	21302074	FBgn0039336	CG4553-RA
3R	21302572	21303164	FBgn0039337	MED28-RA
3R	21341639	21341912	FBgn0011666	msi-RB
3R	21382090	21382318	FBgn0039344	CG4582-RA
3R	21460061	21460520	FBgn0039350;FBgn0039350;FBgn0039350;FBgn0039350	jigr1-RA;jigr1-RB;jigr1-RD;jigr1-RE
3R	21465878	21466673	FBgn0039350	jigr1-RC
3R	21473894	21474251	FBgn0039350	jigr1-RF
3R	21487102	21487306	FBgn0039352	CG5053-RA
3R	21503442	21505973	FBgn0039356	CG5039-RA
3R	21807856	21808016	FBgn0015269;FBgn0015269;FBgn0015269	Nf1-RB;Nf1-RC;Nf1-RD
3R	21808573	21809029	FBgn0015269;FBgn0015269;FBgn0015269	Nf1-RB;Nf1-RC;Nf1-RD
3R	21828580	21828698	FBgn0002733	HLHmbeta-RA
3R	21832745	21833025	FBgn0002733	HLHmbeta-RA
3R	21834093	21834479	FBgn0002732	malpha-RA
3R	21834764	21835534	FBgn0002732	malpha-RA
3R	21868042	21868163	FBgn0001139;FBgn0001139	gro-RA;gro-RD
3R	21878574	21878693	FBgn0039402	CG14542-RA
3R	21882315	21883568	FBgn0039404	CG14543-RA
3R	21884409	21885425	FBgn0039406	RpL34a-RB
3R	21924770	21925083	FBgn0039411;FBgn0039411	dys-RC;dys-RD
3R	22014745	22014987	FBgn0083966	CG34130-RA
3R	22347908	22348030	FBgn0039431	CG6490-RC
3R	22360295	22360455	FBgn0039431	CG6490-RC
3R	22701440	22702193	FBgn0002838	ms(3)K81-RA
3R	22707357	22708058	FBgn0004359	T48-RA
3R	22711145	22711415	FBgn0004359	T48-RA
3R	22752861	22753165	FBgn0015541;FBgn0015541	sda-RA;sda-RB
3R	22975847	22976041	FBgn0039492	CG6051-RB
3R	23070527	23071407	FBgn0042111	CG18766-RB
3R	23090246	23091192	FBgn0039503	CG14262-RA
3R	23097705	23098499	FBgn0002441	l(3)mbt-RB
3R	23098655	23100002	FBgn0039505	CG5934-RA
3R	23101125	23101562	FBgn0046247	CG5938-RE
3R	23107040	23107342	FBgn0039507	mrt-RA
3R	23108379	23108643	FBgn0039508	CG3368-RA
3R	23531785	23532055	FBgn0039543;FBgn0039543	CG12428-RD;CG12428-RA
3R	23784173	23784844	FBgn0259990	CG42487-RA
3R	23785293	23786221	FBgn0051253	CG31253-RA
3R	23787939	23788867	FBgn0051131	CG31131-RB
3R	24361898	24362494	FBgn0003137;FBgn0003137;FBgn0003137;FBgn0003137	Ppn-RC;Ppn-RE;Ppn-RF;Ppn-RG
3R	24431760	24432149	FBgn0039589	CG9986-RA
3R	24460485	24460727	FBgn0039590	CG10011-RA
3R	24670896	24671628	FBgn0051048;FBgn0051048	CG31048-RB;CG31048-RC
3R	24683879	24684042	FBgn0028373	inx3-RA
3R	24684617	24685136	FBgn0028373	inx3-RA
3R	24686521	24687061	FBgn0028373	inx3-RA
3R	24687447	24687758	FBgn0028373	inx3-RA
3R	24713510	24714061	FBgn0259220;FBgn0259220;FBgn0259220;FBgn0259220	Doa-RJ;Doa-RN;Doa-RT;Doa-RU
3R	24852107	24853280	FBgn0039622	eIF4E-6-RA
3R	24888890	24889088	FBgn0039632	cul-5-RA
3R	24900063	24900617	FBgn0039633	CG11873-RA
3R	24921771	24921975	FBgn0039634	CG11874-RA
3R	24948673	24949514	FBgn0039637	CG11880-RA
3R	24964943	24965635	FBgn0039640	CG14516-RA
3R	25039813	25040292	FBgn0051044	CG31044-RA
3R	25040711	25041666	FBgn0051044	CG31044-RA
3R	25081387	25082422	FBgn0003525	stg-RA
3R	25109008	25109550	FBgn0039659	CG14506-RA
3R	25332771	25332969	FBgn0039668;FBgn0039668;FBgn0039668	Trc8-RB;Trc8-RD;Trc8-RA
3R	25345540	25345806	FBgn0039669	CG2014-RA
3R	25351445	25351756	FBgn0039669	CG2014-RA
3R	25352001	25352475	FBgn0039669	CG2014-RA
3R	25364725	25364968	FBgn0000492	Dr-RA
3R	25381494	25382424	FBgn0000492	Dr-RA
3R	25410607	25410767	FBgn0039670	CG7567-RA
3R	25550114	25550778	FBgn0039687	CG7593-RA
3R	25551282	25552066	FBgn0039688	Kul-RA
3R	25552302	25552452	FBgn0039688	Kul-RA
3R	25597452	25597912	FBgn0001297	kay-RA
3R	25683697	25685598	FBgn0039711;FBgn0039711	CG7824-RB;CG7824-RA
3R	25693311	25693544	FBgn0039714	CG7816-RA
3R	25823539	25824205	FBgn0039733;FBgn0039733;FBgn0039733	CG11504-RB;CG11504-RA;CG11504-RC
3R	25881974	25882286	FBgn0039744	CG15526-RA
3R	25920162	25921296	FBgn0040625	CG18682-RB
3R	25925732	25925979	FBgn0040625	CG18682-RB
3R	26081545	26082063	FBgn0039761	CG18404-RA
3R	26082608	26082766	FBgn0039761	CG18404-RA
3R	26083359	26084345	FBgn0039761	CG18404-RA
3R	26085189	26085457	FBgn0039761	CG18404-RA
3R	26096927	26097527	FBgn0010113;FBgn0010113	hdc-RA;hdc-RC
3R	26097760	26097881	FBgn0010113;FBgn0010113	hdc-RA;hdc-RC
3R	26097999	26098173	FBgn0010113;FBgn0010113	hdc-RA;hdc-RC
3R	26110794	26111026	FBgn0010113;FBgn0010113	hdc-RA;hdc-RC
3R	26213607	26214419	FBgn0015221	Fer2LCH-RB
3R	26249227	26249434	FBgn0039764	CG15535-RA
3R	26249547	26249821	FBgn0039765	mRpS18C-RA
3R	26426693	26427009	FBgn0039790;FBgn0039790	CG2246-RA;CG2246-RG
3R	26620650	26620850	FBgn0011739	wts-RA
3R	26668502	26668891	FBgn0003720	tll-RA
3R	26714162	26714814	FBgn0000416	Sap-r-RB
3R	26714929	26715081	FBgn0000416	Sap-r-RA
3R	26887937	26888343	FBgn0002413	dco-RA
3R	27039309	27040043	FBgn0039828	CG1542-RA
3R	27046564	27046879	FBgn0039831	CG12054-RA
3R	27137018	27137140	FBgn0085376;FBgn0085376	CG34347-RB;CG34347-RD
3R	27207260	27207571	FBgn0039844	CG1607-RA
3R	27229822	27230400	FBgn0039846;FBgn0039846	CG11337-RC;CG11337-RD
3R	27434544	27434812	FBgn0039858	CycG-RC
3R	27494941	27495676	FBgn0039863;FBgn0039863	CG1815-RB;CG1815-RC
3R	27508769	27508888	FBgn0039864	CG11550-RA
3R	27514799	27515034	FBgn0039864	CG11550-RA
3R	27524103	27524768	FBgn0054046	CG34046-RA
3R	27527777	27527890	FBgn0054046	CG34046-RA
3R	27550884	27551715	FBgn0003870;FBgn0003870	ttk-RA;ttk-RD
3R	27571965	27572515	FBgn0011013	l(3)s1921-RA
3R	27597793	27598344	FBgn0039875	sip3-RA
3R	27635515	27635754	FBgn0039882	CG11576-RA
3R	27763075	27763314	FBgn0011224	heph-RT
3R	27803351	27804274	FBgn0039886	CG2003-RA
3R	27877878	27878120	FBgn0002780	mod-RA
4	64437	64802	FBgn0025740	plexB-RA
4	76851	77277	FBgn0004859	ci-RA
4	80663	80858	FBgn0004859	ci-RA
4	88739	89248	FBgn0085432;FBgn0085432;FBgn0085432	pan-RE;pan-RF;pan-RG
4	150785	151188	FBgn0011747	Ank-RC
4	195126	195882	FBgn0053978	CG33978-RA
4	197050	197310	FBgn0053978	CG33978-RA
4	200573	200780	FBgn0039889	CG2219-RA
4	240572	240768	FBgn0051999	CG31999-RA
4	334002	334838	FBgn0039902;FBgn0039902	CG2177-RA;CG2177-RC
4	397963	398118	FBgn0039905;FBgn0039905	CG2052-RA;CG2052-RB
4	487305	487759	FBgn0026262	bip2-RA
4	502506	503849	FBgn0039908;FBgn0039908	Asator-RD;Asator-RE
4	522043	523063	FBgn0004607	zfh2-RA
4	528438	529307	FBgn0004607	zfh2-RA
4	537521	537639	FBgn0004607	zfh2-RA
4	537756	538233	FBgn0004607	zfh2-RA
4	578309	579449	FBgn0022361	Pur-alpha-RD
4	629743	630251	FBgn0025936;FBgn0025936;FBgn0025936;FBgn0025936;FBgn0025936;FBgn0025936	Eph-RA;Eph-RB;Eph-RC;Eph-RD;Eph-RE;Eph-RF
4	631367	631620	FBgn0025936;FBgn0025936;FBgn0025936;FBgn0025936;FBgn0025936;FBgn0025936	Eph-RA;Eph-RB;Eph-RC;Eph-RD;Eph-RE;Eph-RF
4	645599	646573	FBgn0039914	mav-RC
4	654115	654380	FBgn0039915;FBgn0039915	CG1732-RA;CG1732-RB
4	680572	681278	FBgn0051992	gw-RB
4	683887	684157	FBgn0024728	Slip1-RA
4	684497	684849	FBgn0024728	Slip1-RA
4	716580	717483	FBgn0026199	myoglianin-RD
4	717595	717757	FBgn0005558	ey-RB
4	889467	890061	FBgn0039936;FBgn0039936	CG11148-RD;CG11148-RH
4	925572	925697	FBgn0025726;FBgn0025726	unc-13-RA;unc-13-RC
4	1047703	1047940	FBgn0025741	plexA-RC
4	1048366	1048800	FBgn0039930	CG11077-RA
4	1051374	1051877	FBgn0039929	CG11076-RB
4	1071508	1072135	FBgn0004624	CaMKII-RB
4	1080801	1081102	FBgn0011642;FBgn0011642;FBgn0011642	Zyx102EF-RF;Zyx102EF-RD;Zyx102EF-RC
4	1144280	1144802	FBgn0013749	Arf102F-RA
4	1201968	1202533	FBgn0002521	pho-RB
4	1218175	1218551	FBgn0039924	CG17471-RB
4	1235274	1235743	FBgn0053653;FBgn0053653;FBgn0053653	Caps-RA;Caps-RB;Caps-RC
4	1238271	1238690	FBgn0053653;FBgn0053653;FBgn0053653	Caps-RA;Caps-RB;Caps-RC
X	140999	141344	FBgn0040372	G9a-RA
X	149872	150607	FBgn0000316	cin-RA
X	158117	158625	FBgn0040369	CG13377-RA
X	230910	231249	FBgn0052816;FBgn0052816	CG32816-RB;CG32816-RA
X	372604	374308	FBgn0052817;FBgn0052817	CG32817-RA;CG32817-RB
X	374493	376559	FBgn0029524	CG3176-RA
X	530932	531143	FBgn0003575	su(s)-RA
X	548489	549305	FBgn0025639	Suv4-20-RA
X	549866	550376	FBgn0025637;FBgn0025637	skpA-RD;skpA-RA
X	653288	653815	FBgn0040382;FBgn0040382	CG5273-RA;CG5273-RC
X	659324	659656	FBgn0015288	RpL22-RA
X	685005	686763	FBgn0025621	CG16989-RA
X	825760	827837	FBgn0052815	CG32815-RA
X	834415	834924	FBgn0040347	mus81-RA
X	903804	904122	FBgn0040338	TfIIA-S-2-RA
X	1028478	1028827	FBgn0040397	CG3655-RB
X	1133889	1134365	FBgn0026876	CG11403-RA
X	1180762	1181227	FBgn0025642	CG32812-RA
X	1213778	1214280	FBgn0025641	DAAM-RB
X	1236388	1236834	FBgn0024362;FBgn0024362;FBgn0024362	CG11412-RB;CG11412-RA;CG11412-RC
X	1262794	1264226	FBgn0029573	CG14770-RA
X	1360589	1361050	FBgn0026872	CG14777-RB
X	1362593	1362712	FBgn0052808	CG32808-RA
X	1367310	1368047	FBgn0025383	CG14780-RA
X	1459664	1460007	FBgn0025390	Mur2B-RA
X	1460176	1460891	FBgn0025390	Mur2B-RA
X	1505128	1505794	FBgn0000210;FBgn0000210;FBgn0000210;FBgn0000210;FBgn0000210;FBgn0000210	br-RE;br-RB;br-RA;br-RG;br-RJ;br-RK
X	1667265	1668421	FBgn0026086;FBgn0026086;FBgn0026086	Adar-RA;Adar-RB;Adar-RC
X	1735162	1735364	FBgn0024988	CG14801-RC
X	1755703	1755930	FBgn0028969;FBgn0028969	deltaCOP-RA;deltaCOP-RB
X	1759674	1760152	FBgn0026873;FBgn0026873	MED18-RA;MED18-RC
X	1793196	1793632	FBgn0000117;FBgn0000117	arm-RC;arm-RB
X	1795064	1795880	FBgn0052803	CG32803-RA
X	1801640	1802782	FBgn0023509	mip130-RA
X	1834614	1835037	FBgn0023521	CG3587-RA
X	1841567	1841998	FBgn0026087;FBgn0026087;FBgn0026087	CG3600-RA;CG3600-RB;CG3600-RC
X	1865439	1866148	FBgn0023546;FBgn0260432	Hr4-RC;CG42527-RA
X	1903472	1904162	FBgn0023545	CG4406-RA
X	1935467	1935931	FBgn0000667;FBgn0000667;FBgn0000667	Actn-RC;Actn-RB;Actn-RA
X	1965505	1965665	FBgn0025628	CG4199-RB
X	1974913	1975068	FBgn0040395;FBgn0040395	Unc-76-RB;Unc-76-RA
X	2017073	2018114	FBgn0004860	ph-d-RB
X	2018453	2018917	FBgn0004860	ph-d-RB
X	2028296	2028820	FBgn0004861	ph-p-RA
X	2028930	2031456	FBgn0004861	ph-p-RA
X	2035705	2035864	FBgn0023507	CG3835-RC
X	2052038	2052787	FBgn0004655	wapl-RA
X	2055084	2055667	FBgn0005670	Cyp4d1-RB
X	2064416	2064730	FBgn0025839	CG3621-RA
X	2065911	2066072	FBgn0025839	CG3621-RA
X	2189658	2189781	FBgn0023526	CG2865-RA
X	2190051	2190602	FBgn0023526	CG2865-RA
X	2193315	2193931	FBgn0023526	CG2865-RA
X	2194818	2195563	FBgn0023526	CG2865-RA
X	2196238	2197316	FBgn0023526	CG2865-RA
X	2198705	2198977	FBgn0023526	CG2865-RA
X	2199696	2200424	FBgn0023526	CG2865-RA
X	2234063	2234535	FBgn0003079;FBgn0003079	phl-RB;phl-RA
X	2337869	2338222	FBgn0003714	tko-RB
X	2346671	2347474	FBgn0004050	z-RB
X	2352517	2352914	FBgn0004050	z-RB
X	2363240	2363520	FBgn0040388;FBgn0040388	boi-RB;boi-RD
X	2479615	2479889	FBgn0040375	CG13760-RC
X	2541642	2542414	FBgn0003371	sgg-RK
X	2614652	2615558	FBgn0000928	fs(1)Yb-RA
X	2618263	2618692	FBgn0000927	fs(1)Ya-RA
X	2936416	2936826	FBgn0029649	CG4116-RA
X	3044995	3045587	FBgn0004647	N-RA
X	3055911	3056308	FBgn0028746	CG18508-RA
X	3056966	3057784	FBgn0028746	CG18508-RA
X	3067203	3067797	FBgn0028746	CG18508-RA
X	3302921	3303182	FBgn0029658	CG14269-RA
X	3306445	3306678	FBgn0029658	CG14269-RA
X	3307249	3307542	FBgn0029658	CG14269-RA
X	3376100	3376372	FBgn0029663;FBgn0029663	CG10804-RA;CG10804-RB
X	3376567	3377514	FBgn0029664	CG10802-RA
X	3564993	3565453	FBgn0023216	Parg-RA
X	3570939	3571417	FBgn0023215	Mnt-RD
X	3581943	3582370	FBgn0023215;FBgn0023215;FBgn0023215	Mnt-RC;Mnt-RF;Mnt-RG
X	3582970	3583257	FBgn0023215;FBgn0023215	Mnt-RA;Mnt-RH
X	3635154	3635319	FBgn0086899	tlk-RB
X	3636469	3637363	FBgn0086899	tlk-RB
X	3642267	3642664	FBgn0086899	tlk-RB
X	3670717	3671073	FBgn0086899;FBgn0086899	tlk-RG;tlk-RI
X	3691516	3692782	FBgn0053221	CG33221-RA
X	3728005	3728357	FBgn0000542	ec-RA
X	3730537	3730656	FBgn0000542	ec-RA
X	3739055	3739269	FBgn0000542	ec-RC
X	3831032	3833538	FBgn0029686	CG2941-RA
X	3843417	3843584	FBgn0029687	Vap-33-1-RC
X	3859548	3859978	FBgn0029688	lva-RC
X	4010933	4011775	FBgn0026083;FBgn0026083;FBgn0026083;FBgn0026083;FBgn0026083	CG4857-RB;CG4857-RC;CG4857-RD;CG4857-RE;CG4857-RF
X	4099577	4099933	FBgn0000635;FBgn0000635;FBgn0000635	Fas2-RA;Fas2-RB;Fas2-RC
[truncated: 294 more rows]

## Sheet: Gene Ontology
Gene Ontology (Flymine v. 26.0)
GO	Biological Process	p-value	FBIDs
GO:0048856	anatomical structure development	2.59063e-40	FBgn0000042, FBgn0000054, FBgn0000097, FBgn0000099, FBgn0000117, FBgn0000119, FBgn0000147, FBgn0000158, FBgn0000173, FBgn0000179, FBgn0000210, FBgn0000216, FBgn0000242, FBgn0000250, FBgn0000258, FBgn0000259, FBgn0000289, FBgn0000307, FBgn0000319, FBgn0000370, FBgn0000394, FBgn0000439, FBgn0000463, FBgn0000492, FBgn0000497, FBgn0000504, FBgn0000542, FBgn0000546, FBgn0000547, FBgn0000562, FBgn00005…
GO:0048731	system development	3.25586e-40	FBgn0000042, FBgn0000054, FBgn0000097, FBgn0000099, FBgn0000117, FBgn0000119, FBgn0000147, FBgn0000173, FBgn0000179, FBgn0000210, FBgn0000216, FBgn0000242, FBgn0000250, FBgn0000258, FBgn0000259, FBgn0000289, FBgn0000319, FBgn0000394, FBgn0000439, FBgn0000463, FBgn0000492, FBgn0000497, FBgn0000504, FBgn0000542, FBgn0000546, FBgn0000547, FBgn0000568, FBgn0000575, FBgn0000577, FBgn0000625, FBgn00006…
GO:0007275	multicellular organismal development	1.64624e-39	FBgn0000042, FBgn0000054, FBgn0000097, FBgn0000099, FBgn0000117, FBgn0000119, FBgn0000147, FBgn0000173, FBgn0000179, FBgn0000210, FBgn0000216, FBgn0000242, FBgn0000250, FBgn0000258, FBgn0000259, FBgn0000261, FBgn0000283, FBgn0000289, FBgn0000316, FBgn0000319, FBgn0000370, FBgn0000394, FBgn0000439, FBgn0000463, FBgn0000492, FBgn0000497, FBgn0000504, FBgn0000542, FBgn0000546, FBgn0000547, FBgn00005…
GO:0032502	developmental process	1.06435e-37	FBgn0000042, FBgn0000054, FBgn0000097, FBgn0000099, FBgn0000117, FBgn0000119, FBgn0000147, FBgn0000158, FBgn0000173, FBgn0000179, FBgn0000210, FBgn0000216, FBgn0000242, FBgn0000250, FBgn0000258, FBgn0000259, FBgn0000261, FBgn0000283, FBgn0000289, FBgn0000307, FBgn0000316, FBgn0000319, FBgn0000370, FBgn0000394, FBgn0000439, FBgn0000463, FBgn0000492, FBgn0000497, FBgn0000504, FBgn0000542, FBgn00005…
GO:0048513	organ development	4.51007e-37	FBgn0000042, FBgn0000097, FBgn0000099, FBgn0000117, FBgn0000119, FBgn0000179, FBgn0000210, FBgn0000216, FBgn0000242, FBgn0000250, FBgn0000258, FBgn0000259, FBgn0000289, FBgn0000394, FBgn0000439, FBgn0000463, FBgn0000492, FBgn0000497, FBgn0000504, FBgn0000542, FBgn0000546, FBgn0000547, FBgn0000568, FBgn0000575, FBgn0000577, FBgn0000625, FBgn0000635, FBgn0000658, FBgn0001078, FBgn0001084, FBgn00010…
GO:0009653	anatomical structure morphogenesis	1.92333e-36	FBgn0000042, FBgn0000054, FBgn0000097, FBgn0000099, FBgn0000117, FBgn0000119, FBgn0000158, FBgn0000173, FBgn0000179, FBgn0000210, FBgn0000216, FBgn0000242, FBgn0000250, FBgn0000258, FBgn0000289, FBgn0000307, FBgn0000319, FBgn0000370, FBgn0000439, FBgn0000463, FBgn0000492, FBgn0000497, FBgn0000504, FBgn0000542, FBgn0000546, FBgn0000547, FBgn0000562, FBgn0000568, FBgn0000575, FBgn0000577, FBgn00006…
GO:0065007	biological regulation	1.86412e-34	FBgn0000042, FBgn0000054, FBgn0000097, FBgn0000099, FBgn0000117, FBgn0000119, FBgn0000147, FBgn0000173, FBgn0000179, FBgn0000210, FBgn0000250, FBgn0000307, FBgn0000319, FBgn0000370, FBgn0000394, FBgn0000439, FBgn0000463, FBgn0000492, FBgn0000497, FBgn0000504, FBgn0000546, FBgn0000547, FBgn0000568, FBgn0000575, FBgn0000577, FBgn0000625, FBgn0000635, FBgn0000658, FBgn0000667, FBgn0000721, FBgn00007…
GO:0050789	regulation of biological process	3.66405e-34	FBgn0000054, FBgn0000097, FBgn0000099, FBgn0000117, FBgn0000119, FBgn0000147, FBgn0000173, FBgn0000179, FBgn0000210, FBgn0000250, FBgn0000307, FBgn0000370, FBgn0000394, FBgn0000439, FBgn0000463, FBgn0000492, FBgn0000504, FBgn0000546, FBgn0000547, FBgn0000568, FBgn0000575, FBgn0000577, FBgn0000625, FBgn0000635, FBgn0000658, FBgn0000721, FBgn0000723, FBgn0000928, FBgn0001078, FBgn0001085, FBgn00011…
GO:0050794	regulation of cellular process	4.22671e-34	FBgn0000054, FBgn0000097, FBgn0000099, FBgn0000117, FBgn0000147, FBgn0000179, FBgn0000210, FBgn0000250, FBgn0000307, FBgn0000370, FBgn0000439, FBgn0000463, FBgn0000492, FBgn0000504, FBgn0000546, FBgn0000547, FBgn0000568, FBgn0000575, FBgn0000577, FBgn0000625, FBgn0000635, FBgn0000928, FBgn0001078, FBgn0001085, FBgn0001138, FBgn0001139, FBgn0001168, FBgn0001169, FBgn0001185, FBgn0001235, FBgn00012…
GO:0009887	organ morphogenesis	6.54439e-33	FBgn0000097, FBgn0000099, FBgn0000117, FBgn0000119, FBgn0000179, FBgn0000210, FBgn0000216, FBgn0000242, FBgn0000289, FBgn0000463, FBgn0000492, FBgn0000497, FBgn0000504, FBgn0000542, FBgn0000546, FBgn0000547, FBgn0000575, FBgn0000625, FBgn0000635, FBgn0000658, FBgn0001084, FBgn0001085, FBgn0001138, FBgn0001168, FBgn0001169, FBgn0001233, FBgn0001235, FBgn0001253, FBgn0001297, FBgn0001316, FBgn00019…
GO:0007444	imaginal disc development	3.74712e-29	FBgn0000099, FBgn0000117, FBgn0000179, FBgn0000242, FBgn0000289, FBgn0000463, FBgn0000492, FBgn0000497, FBgn0000504, FBgn0000546, FBgn0000547, FBgn0000575, FBgn0000577, FBgn0000625, FBgn0000635, FBgn0000658, FBgn0001084, FBgn0001085, FBgn0001169, FBgn0001235, FBgn0001253, FBgn0001269, FBgn0001297, FBgn0001332, FBgn0001981, FBgn0002121, FBgn0002413, FBgn0002643, FBgn0002901, FBgn0003079, FBgn00031…
GO:0048869	cellular developmental process	8.3901e-29	FBgn0000042, FBgn0000054, FBgn0000097, FBgn0000099, FBgn0000117, FBgn0000147, FBgn0000158, FBgn0000173, FBgn0000210, FBgn0000216, FBgn0000250, FBgn0000258, FBgn0000307, FBgn0000319, FBgn0000463, FBgn0000492, FBgn0000497, FBgn0000504, FBgn0000542, FBgn0000546, FBgn0000547, FBgn0000562, FBgn0000575, FBgn0000577, FBgn0000635, FBgn0000636, FBgn0000658, FBgn0000723, FBgn0000928, FBgn0001084, FBgn00010…
GO:0030154	cell differentiation	2.12881e-28	FBgn0000042, FBgn0000054, FBgn0000097, FBgn0000099, FBgn0000117, FBgn0000147, FBgn0000158, FBgn0000173, FBgn0000210, FBgn0000216, FBgn0000250, FBgn0000258, FBgn0000307, FBgn0000319, FBgn0000463, FBgn0000492, FBgn0000497, FBgn0000504, FBgn0000542, FBgn0000546, FBgn0000547, FBgn0000562, FBgn0000575, FBgn0000577, FBgn0000635, FBgn0000636, FBgn0000658, FBgn0000723, FBgn0000928, FBgn0001084, FBgn00010…
GO:0032501	multicellular organismal process	2.92579e-28	FBgn0000042, FBgn0000054, FBgn0000097, FBgn0000099, FBgn0000117, FBgn0000119, FBgn0000147, FBgn0000158, FBgn0000173, FBgn0000179, FBgn0000210, FBgn0000216, FBgn0000242, FBgn0000250, FBgn0000258, FBgn0000259, FBgn0000261, FBgn0000283, FBgn0000289, FBgn0000307, FBgn0000316, FBgn0000319, FBgn0000370, FBgn0000394, FBgn0000439, FBgn0000463, FBgn0000492, FBgn0000497, FBgn0000504, FBgn0000542, FBgn00005…
GO:0007389	pattern specification process	2.97836e-28	FBgn0000099, FBgn0000117, FBgn0000179, FBgn0000216, FBgn0000242, FBgn0000250, FBgn0000439, FBgn0000463, FBgn0000492, FBgn0000497, FBgn0000542, FBgn0000546, FBgn0000562, FBgn0000577, FBgn0000658, FBgn0001078, FBgn0001085, FBgn0001168, FBgn0001169, FBgn0001233, FBgn0001235, FBgn0001269, FBgn0001320, FBgn0002121, FBgn0002543, FBgn0002899, FBgn0002945, FBgn0002973, FBgn0003028, FBgn0003079, FBgn00031…
GO:0048737	imaginal disc-derived appendage development	7.98194e-28	FBgn0000099, FBgn0000117, FBgn0000179, FBgn0000242, FBgn0000289, FBgn0000463, FBgn0000492, FBgn0000497, FBgn0000546, FBgn0000547, FBgn0000575, FBgn0000625, FBgn0000658, FBgn0001084, FBgn0001085, FBgn0001169, FBgn0001235, FBgn0002413, FBgn0002643, FBgn0003079, FBgn0003175, FBgn0003310, FBgn0003345, FBgn0003371, FBgn0003396, FBgn0003447, FBgn0003463, FBgn0003514, FBgn0003716, FBgn0003866, FBgn00038…
GO:0035114	imaginal disc-derived appendage morphogenesis	1.09945e-27	FBgn0000099, FBgn0000117, FBgn0000179, FBgn0000242, FBgn0000289, FBgn0000463, FBgn0000492, FBgn0000497, FBgn0000546, FBgn0000547, FBgn0000575, FBgn0000625, FBgn0000658, FBgn0001084, FBgn0001085, FBgn0001169, FBgn0001235, FBgn0002413, FBgn0002643, FBgn0003079, FBgn0003175, FBgn0003310, FBgn0003345, FBgn0003371, FBgn0003396, FBgn0003447, FBgn0003463, FBgn0003514, FBgn0003716, FBgn0003866, FBgn00038…
GO:0048736	appendage development	1.85243e-27	FBgn0000099, FBgn0000117, FBgn0000179, FBgn0000242, FBgn0000289, FBgn0000463, FBgn0000492, FBgn0000497, FBgn0000546, FBgn0000547, FBgn0000575, FBgn0000625, FBgn0000658, FBgn0001084, FBgn0001085, FBgn0001169, FBgn0001235, FBgn0002413, FBgn0002643, FBgn0003079, FBgn0003175, FBgn0003310, FBgn0003345, FBgn0003371, FBgn0003396, FBgn0003447, FBgn0003463, FBgn0003514, FBgn0003716, FBgn0003866, FBgn00038…
GO:0035107	appendage morphogenesis	2.56254e-27	FBgn0000099, FBgn0000117, FBgn0000179, FBgn0000242, FBgn0000289, FBgn0000463, FBgn0000492, FBgn0000497, FBgn0000546, FBgn0000547, FBgn0000575, FBgn0000625, FBgn0000658, FBgn0001084, FBgn0001085, FBgn0001169, FBgn0001235, FBgn0002413, FBgn0002643, FBgn0003079, FBgn0003175, FBgn0003310, FBgn0003345, FBgn0003371, FBgn0003396, FBgn0003447, FBgn0003463, FBgn0003514, FBgn0003716, FBgn0003866, FBgn00038…
GO:0007560	imaginal disc morphogenesis	9.45445e-27	FBgn0000099, FBgn0000117, FBgn0000179, FBgn0000242, FBgn0000289, FBgn0000463, FBgn0000492, FBgn0000497, FBgn0000504, FBgn0000546, FBgn0000547, FBgn0000575, FBgn0000635, FBgn0000658, FBgn0001084, FBgn0001085, FBgn0001169, FBgn0001235, FBgn0001253, FBgn0001297, FBgn0001981, FBgn0002121, FBgn0002413, FBgn0002643, FBgn0003079, FBgn0003175, FBgn0003302, FBgn0003310, FBgn0003345, FBgn0003371, FBgn00033…
GO:0048563	post-embryonic organ morphogenesis	9.45445e-27	FBgn0000099, FBgn0000117, FBgn0000179, FBgn0000242, FBgn0000289, FBgn0000463, FBgn0000492, FBgn0000497, FBgn0000504, FBgn0000546, FBgn0000547, FBgn0000575, FBgn0000635, FBgn0000658, FBgn0001084, FBgn0001085, FBgn0001169, FBgn0001235, FBgn0001253, FBgn0001297, FBgn0001981, FBgn0002121, FBgn0002413, FBgn0002643, FBgn0003079, FBgn0003175, FBgn0003302, FBgn0003310, FBgn0003345, FBgn0003371, FBgn00033…
GO:0035220	wing disc development	1.32393e-26	FBgn0000099, FBgn0000117, FBgn0000179, FBgn0000242, FBgn0000289, FBgn0000463, FBgn0000492, FBgn0000497, FBgn0000546, FBgn0000547, FBgn0000575, FBgn0000577, FBgn0000625, FBgn0000658, FBgn0001084, FBgn0001085, FBgn0001169, FBgn0001235, FBgn0001269, FBgn0001297, FBgn0002413, FBgn0002643, FBgn0003079, FBgn0003175, FBgn0003310, FBgn0003345, FBgn0003371, FBgn0003396, FBgn0003415, FBgn0003447, FBgn00034…
GO:0035120	post-embryonic appendage morphogenesis	1.41058e-26	FBgn0000099, FBgn0000117, FBgn0000179, FBgn0000242, FBgn0000289, FBgn0000463, FBgn0000492, FBgn0000497, FBgn0000546, FBgn0000547, FBgn0000575, FBgn0000658, FBgn0001084, FBgn0001085, FBgn0001169, FBgn0001235, FBgn0002413, FBgn0002643, FBgn0003079, FBgn0003175, FBgn0003310, FBgn0003345, FBgn0003371, FBgn0003396, FBgn0003447, FBgn0003463, FBgn0003514, FBgn0003716, FBgn0003866, FBgn0003892, FBgn00039…
GO:0007399	nervous system development	1.60676e-26	FBgn0000042, FBgn0000054, FBgn0000097, FBgn0000099, FBgn0000117, FBgn0000119, FBgn0000147, FBgn0000173, FBgn0000210, FBgn0000250, FBgn0000258, FBgn0000259, FBgn0000439, FBgn0000463, FBgn0000492, FBgn0000504, FBgn0000546, FBgn0000547, FBgn0000575, FBgn0000577, FBgn0000635, FBgn0000636, FBgn0000723, FBgn0001085, FBgn0001139, FBgn0001168, FBgn0001219, FBgn0001233, FBgn0001235, FBgn0001269, FBgn00012…
GO:0007552	metamorphosis	2.74786e-26	FBgn0000099, FBgn0000117, FBgn0000179, FBgn0000210, FBgn0000242, FBgn0000289, FBgn0000370, FBgn0000463, FBgn0000492, FBgn0000497, FBgn0000504, FBgn0000546, FBgn0000547, FBgn0000568, FBgn0000575, FBgn0000635, FBgn0000658, FBgn0001078, FBgn0001084, FBgn0001085, FBgn0001169, FBgn0001235, FBgn0001253, FBgn0001297, FBgn0001981, FBgn0002121, FBgn0002413, FBgn0002643, FBgn0003079, FBgn0003175, FBgn00033…
GO:0002165	instar larval or pupal development	3.43981e-26	FBgn0000099, FBgn0000117, FBgn0000179, FBgn0000210, FBgn0000242, FBgn0000289, FBgn0000370, FBgn0000463, FBgn0000492, FBgn0000497, FBgn0000504, FBgn0000546, FBgn0000547, FBgn0000568, FBgn0000575, FBgn0000635, FBgn0000658, FBgn0001078, FBgn0001084, FBgn0001085, FBgn0001169, FBgn0001235, FBgn0001253, FBgn0001297, FBgn0001981, FBgn0002121, FBgn0002413, FBgn0002643, FBgn0003079, FBgn0003162, FBgn00031…
GO:0007476	imaginal disc-derived wing morphogenesis	1.04089e-25	FBgn0000099, FBgn0000117, FBgn0000179, FBgn0000242, FBgn0000289, FBgn0000463, FBgn0000492, FBgn0000497, FBgn0000546, FBgn0000547, FBgn0000575, FBgn0000658, FBgn0001084, FBgn0001085, FBgn0001169, FBgn0001235, FBgn0002413, FBgn0002643, FBgn0003079, FBgn0003175, FBgn0003310, FBgn0003345, FBgn0003371, FBgn0003396, FBgn0003447, FBgn0003463, FBgn0003514, FBgn0003716, FBgn0003866, FBgn0003892, FBgn00039…
GO:0007472	wing disc morphogenesis	1.60367e-25	FBgn0000099, FBgn0000117, FBgn0000179, FBgn0000242, FBgn0000289, FBgn0000463, FBgn0000492, FBgn0000497, FBgn0000546, FBgn0000547, FBgn0000575, FBgn0000658, FBgn0001084, FBgn0001085, FBgn0001169, FBgn0001235, FBgn0002413, FBgn0002643, FBgn0003079, FBgn0003175, FBgn0003310, FBgn0003345, FBgn0003371, FBgn0003396, FBgn0003447, FBgn0003463, FBgn0003514, FBgn0003716, FBgn0003866, FBgn0003892, FBgn00039…
GO:0048569	post-embryonic organ development	3.24427e-25	FBgn0000099, FBgn0000117, FBgn0000179, FBgn0000242, FBgn0000289, FBgn0000463, FBgn0000492, FBgn0000497, FBgn0000504, FBgn0000546, FBgn0000547, FBgn0000575, FBgn0000635, FBgn0000658, FBgn0001084, FBgn0001085, FBgn0001169, FBgn0001235, FBgn0001253, FBgn0001297, FBgn0001981, FBgn0002121, FBgn0002413, FBgn0002643, FBgn0003079, FBgn0003175, FBgn0003302, FBgn0003310, FBgn0003345, FBgn0003371, FBgn00033…
GO:0007423	sensory organ development	5.78181e-25	FBgn0000097, FBgn0000117, FBgn0000119, FBgn0000179, FBgn0000210, FBgn0000216, FBgn0000258, FBgn0000463, FBgn0000497, FBgn0000504, FBgn0000542, FBgn0000547, FBgn0000575, FBgn0000625, FBgn0000635, FBgn0000658, FBgn0001085, FBgn0001168, FBgn0001169, FBgn0001233, FBgn0001235, FBgn0001297, FBgn0001316, FBgn0001332, FBgn0001961, FBgn0002121, FBgn0002413, FBgn0002643, FBgn0002732, FBgn0002733, FBgn00029…
GO:0009791	post-embryonic development	8.80226e-25	FBgn0000099, FBgn0000117, FBgn0000179, FBgn0000210, FBgn0000242, FBgn0000289, FBgn0000370, FBgn0000463, FBgn0000492, FBgn0000497, FBgn0000504, FBgn0000546, FBgn0000547, FBgn0000568, FBgn0000575, FBgn0000635, FBgn0000658, FBgn0001078, FBgn0001084, FBgn0001085, FBgn0001169, FBgn0001235, FBgn0001253, FBgn0001297, FBgn0001981, FBgn0002121, FBgn0002413, FBgn0002643, FBgn0003079, FBgn0003162, FBgn00031…
GO:0048707	instar larval or pupal morphogenesis	1.01545e-24	FBgn0000099, FBgn0000117, FBgn0000179, FBgn0000210, FBgn0000242, FBgn0000289, FBgn0000463, FBgn0000492, FBgn0000497, FBgn0000504, FBgn0000546, FBgn0000547, FBgn0000568, FBgn0000575, FBgn0000635, FBgn0000658, FBgn0001078, FBgn0001084, FBgn0001085, FBgn0001169, FBgn0001235, FBgn0001253, FBgn0001297, FBgn0001981, FBgn0002121, FBgn0002413, FBgn0002643, FBgn0003079, FBgn0003175, FBgn0003302, FBgn00033…
GO:0009886	post-embryonic morphogenesis	1.14456e-24	FBgn0000099, FBgn0000117, FBgn0000179, FBgn0000210, FBgn0000242, FBgn0000289, FBgn0000463, FBgn0000492, FBgn0000497, FBgn0000504, FBgn0000546, FBgn0000547, FBgn0000568, FBgn0000575, FBgn0000635, FBgn0000658, FBgn0001078, FBgn0001084, FBgn0001085, FBgn0001169, FBgn0001235, FBgn0001253, FBgn0001297, FBgn0001981, FBgn0002121, FBgn0002413, FBgn0002643, FBgn0003079, FBgn0003175, FBgn0003302, FBgn00033…
GO:0003002	regionalization	2.79929e-24	FBgn0000099, FBgn0000117, FBgn0000179, FBgn0000216, FBgn0000242, FBgn0000250, FBgn0000439, FBgn0000463, FBgn0000492, FBgn0000497, FBgn0000546, FBgn0000562, FBgn0000577, FBgn0000658, FBgn0001078, FBgn0001085, FBgn0001168, FBgn0001169, FBgn0001233, FBgn0001235, FBgn0001269, FBgn0001320, FBgn0002121, FBgn0002543, FBgn0002899, FBgn0002945, FBgn0002973, FBgn0003028, FBgn0003079, FBgn0003165, FBgn00033…
GO:0010468	regulation of gene expression	8.78988e-23	FBgn0000054, FBgn0000097, FBgn0000099, FBgn0000117, FBgn0000179, FBgn0000210, FBgn0000370, FBgn0000439, FBgn0000492, FBgn0000504, FBgn0000546, FBgn0000568, FBgn0000575, FBgn0000577, FBgn0000625, FBgn0001078, FBgn0001138, FBgn0001139, FBgn0001168, FBgn0001185, FBgn0001219, FBgn0001235, FBgn0001269, FBgn0001297, FBgn0001320, FBgn0001323, FBgn0001981, FBgn0001994, FBgn0002441, FBgn0002521, FBgn00026…
GO:0048468	cell development	1.33098e-22	FBgn0000042, FBgn0000054, FBgn0000097, FBgn0000099, FBgn0000117, FBgn0000147, FBgn0000158, FBgn0000173, FBgn0000210, FBgn0000250, FBgn0000258, FBgn0000307, FBgn0000319, FBgn0000463, FBgn0000492, FBgn0000497, FBgn0000504, FBgn0000542, FBgn0000546, FBgn0000547, FBgn0000562, FBgn0000575, FBgn0000577, FBgn0000635, FBgn0000636, FBgn0000723, FBgn0000928, FBgn0001085, FBgn0001139, FBgn0001219, FBgn00012…
GO:0022008	neurogenesis	1.38022e-22	FBgn0000054, FBgn0000097, FBgn0000099, FBgn0000117, FBgn0000147, FBgn0000173, FBgn0000210, FBgn0000258, FBgn0000463, FBgn0000492, FBgn0000504, FBgn0000546, FBgn0000547, FBgn0000575, FBgn0000577, FBgn0000635, FBgn0000636, FBgn0000723, FBgn0001085, FBgn0001139, FBgn0001168, FBgn0001219, FBgn0001233, FBgn0001235, FBgn0001269, FBgn0001297, FBgn0001316, FBgn0001320, FBgn0001961, FBgn0001981, FBgn00021…
GO:0048699	generation of neurons	2.54486e-22	FBgn0000054, FBgn0000097, FBgn0000099, FBgn0000117, FBgn0000147, FBgn0000173, FBgn0000210, FBgn0000258, FBgn0000463, FBgn0000492, FBgn0000504, FBgn0000546, FBgn0000547, FBgn0000575, FBgn0000577, FBgn0000635, FBgn0000636, FBgn0000723, FBgn0001085, FBgn0001139, FBgn0001168, FBgn0001219, FBgn0001233, FBgn0001235, FBgn0001269, FBgn0001297, FBgn0001316, FBgn0001320, FBgn0001961, FBgn0001981, FBgn00021…
GO:0060255	regulation of macromolecule metabolic process	5.73549e-22	FBgn0000054, FBgn0000097, FBgn0000099, FBgn0000117, FBgn0000173, FBgn0000179, FBgn0000210, FBgn0000307, FBgn0000370, FBgn0000439, FBgn0000492, FBgn0000504, FBgn0000546, FBgn0000568, FBgn0000575, FBgn0000577, FBgn0000625, FBgn0001078, FBgn0001138, FBgn0001139, FBgn0001168, FBgn0001185, FBgn0001219, FBgn0001235, FBgn0001269, FBgn0001297, FBgn0001320, FBgn0001323, FBgn0001981, FBgn0001994, FBgn00024…
GO:0009790	embryo development	6.97716e-22	FBgn0000097, FBgn0000117, FBgn0000283, FBgn0000316, FBgn0000439, FBgn0000463, FBgn0000546, FBgn0000547, FBgn0000575, FBgn0000577, FBgn0000723, FBgn0001078, FBgn0001168, FBgn0001219, FBgn0001233, FBgn0001235, FBgn0001297, FBgn0001320, FBgn0001961, FBgn0002121, FBgn0002441, FBgn0002526, FBgn0002543, FBgn0002643, FBgn0002673, FBgn0002901, FBgn0002945, FBgn0003079, FBgn0003087, FBgn0003138, FBgn00031…
GO:0030182	neuron differentiation	1.13397e-21	FBgn0000054, FBgn0000097, FBgn0000099, FBgn0000117, FBgn0000173, FBgn0000210, FBgn0000258, FBgn0000463, FBgn0000504, FBgn0000546, FBgn0000575, FBgn0000577, FBgn0000635, FBgn0000636, FBgn0000723, FBgn0001085, FBgn0001139, FBgn0001168, FBgn0001219, FBgn0001233, FBgn0001235, FBgn0001297, FBgn0001316, FBgn0001320, FBgn0001961, FBgn0002441, FBgn0002526, FBgn0002543, FBgn0003079, FBgn0003138, FBgn00031…
GO:0019222	regulation of metabolic process	2.20223e-20	FBgn0000054, FBgn0000097, FBgn0000099, FBgn0000117, FBgn0000173, FBgn0000179, FBgn0000210, FBgn0000250, FBgn0000307, FBgn0000370, FBgn0000439, FBgn0000492, FBgn0000504, FBgn0000546, FBgn0000568, FBgn0000575, FBgn0000577, FBgn0000625, FBgn0001078, FBgn0001138, FBgn0001139, FBgn0001168, FBgn0001185, FBgn0001219, FBgn0001235, FBgn0001269, FBgn0001297, FBgn0001320, FBgn0001323, FBgn0001981, FBgn00019…
GO:0019219	regulation of nucleobase, nucleoside, nucleotide and nucleic acid metabolic process	2.54704e-20	FBgn0000054, FBgn0000097, FBgn0000099, FBgn0000117, FBgn0000179, FBgn0000210, FBgn0000307, FBgn0000370, FBgn0000439, FBgn0000492, FBgn0000504, FBgn0000546, FBgn0000568, FBgn0000575, FBgn0000577, FBgn0000625, FBgn0001078, FBgn0001138, FBgn0001139, FBgn0001168, FBgn0001185, FBgn0001235, FBgn0001269, FBgn0001297, FBgn0001320, FBgn0001323, FBgn0001981, FBgn0001994, FBgn0002441, FBgn0002521, FBgn00026…
GO:0051171	regulation of nitrogen compound metabolic process	3.51549e-20	FBgn0000054, FBgn0000097, FBgn0000099, FBgn0000117, FBgn0000179, FBgn0000210, FBgn0000307, FBgn0000370, FBgn0000439, FBgn0000492, FBgn0000504, FBgn0000546, FBgn0000568, FBgn0000575, FBgn0000577, FBgn0000625, FBgn0001078, FBgn0001138, FBgn0001139, FBgn0001168, FBgn0001185, FBgn0001235, FBgn0001269, FBgn0001297, FBgn0001320, FBgn0001323, FBgn0001981, FBgn0001994, FBgn0002441, FBgn0002521, FBgn00026…
GO:0001654	eye development	7.56151e-20	FBgn0000097, FBgn0000117, FBgn0000119, FBgn0000179, FBgn0000210, FBgn0000258, FBgn0000463, FBgn0000497, FBgn0000542, FBgn0000575, FBgn0000625, FBgn0000635, FBgn0000658, FBgn0001085, FBgn0001168, FBgn0001233, FBgn0001235, FBgn0001297, FBgn0001316, FBgn0001332, FBgn0001961, FBgn0002413, FBgn0002643, FBgn0002733, FBgn0003302, FBgn0003310, FBgn0003345, FBgn0003391, FBgn0003396, FBgn0003654, FBgn00037…
GO:0031323	regulation of cellular metabolic process	9.87384e-20	FBgn0000054, FBgn0000097, FBgn0000099, FBgn0000117, FBgn0000179, FBgn0000210, FBgn0000250, FBgn0000307, FBgn0000370, FBgn0000439, FBgn0000492, FBgn0000504, FBgn0000546, FBgn0000568, FBgn0000575, FBgn0000577, FBgn0000625, FBgn0001078, FBgn0001138, FBgn0001139, FBgn0001168, FBgn0001185, FBgn0001235, FBgn0001269, FBgn0001297, FBgn0001320, FBgn0001323, FBgn0001981, FBgn0001994, FBgn0002441, FBgn00025…
GO:0010556	regulation of macromolecule biosynthetic process	1.35149e-19	FBgn0000054, FBgn0000097, FBgn0000099, FBgn0000117, FBgn0000179, FBgn0000210, FBgn0000307, FBgn0000370, FBgn0000439, FBgn0000492, FBgn0000504, FBgn0000546, FBgn0000568, FBgn0000575, FBgn0000577, FBgn0000625, FBgn0001078, FBgn0001138, FBgn0001139, FBgn0001168, FBgn0001185, FBgn0001235, FBgn0001269, FBgn0001297, FBgn0001320, FBgn0001323, FBgn0001981, FBgn0001994, FBgn0002441, FBgn0002521, FBgn00026…
GO:2000112	regulation of cellular macromolecule biosynthetic process	1.35149e-19	FBgn0000054, FBgn0000097, FBgn0000099, FBgn0000117, FBgn0000179, FBgn0000210, FBgn0000307, FBgn0000370, FBgn0000439, FBgn0000492, FBgn0000504, FBgn0000546, FBgn0000568, FBgn0000575, FBgn0000577, FBgn0000625, FBgn0001078, FBgn0001138, FBgn0001139, FBgn0001168, FBgn0001185, FBgn0001235, FBgn0001269, FBgn0001297, FBgn0001320, FBgn0001323, FBgn0001981, FBgn0001994, FBgn0002441, FBgn0002521, FBgn00026…
GO:0080090	regulation of primary metabolic process	1.48738e-19	FBgn0000054, FBgn0000097, FBgn0000099, FBgn0000117, FBgn0000173, FBgn0000179, FBgn0000210, FBgn0000307, FBgn0000370, FBgn0000439, FBgn0000492, FBgn0000504, FBgn0000546, FBgn0000568, FBgn0000575, FBgn0000577, FBgn0000625, FBgn0001078, FBgn0001138, FBgn0001139, FBgn0001168, FBgn0001185, FBgn0001235, FBgn0001269, FBgn0001297, FBgn0001320, FBgn0001323, FBgn0001981, FBgn0001994, FBgn0002441, FBgn00025…
GO:0009889	regulation of biosynthetic process	2.02668e-19	FBgn0000054, FBgn0000097, FBgn0000099, FBgn0000117, FBgn0000179, FBgn0000210, FBgn0000250, FBgn0000307, FBgn0000370, FBgn0000439, FBgn0000492, FBgn0000504, FBgn0000546, FBgn0000568, FBgn0000575, FBgn0000577, FBgn0000625, FBgn0001078, FBgn0001138, FBgn0001139, FBgn0001168, FBgn0001185, FBgn0001235, FBgn0001269, FBgn0001297, FBgn0001320, FBgn0001323, FBgn0001981, FBgn0001994, FBgn0002441, FBgn00025…
GO:0031326	regulation of cellular biosynthetic process	2.02668e-19	FBgn0000054, FBgn0000097, FBgn0000099, FBgn0000117, FBgn0000179, FBgn0000210, FBgn0000250, FBgn0000307, FBgn0000370, FBgn0000439, FBgn0000492, FBgn0000504, FBgn0000546, FBgn0000568, FBgn0000575, FBgn0000577, FBgn0000625, FBgn0001078, FBgn0001138, FBgn0001139, FBgn0001168, FBgn0001185, FBgn0001235, FBgn0001269, FBgn0001297, FBgn0001320, FBgn0001323, FBgn0001981, FBgn0001994, FBgn0002441, FBgn00025…
GO:0048519	negative regulation of biological process	3.93774e-19	FBgn0000097, FBgn0000117, FBgn0000250, FBgn0000463, FBgn0000504, FBgn0000546, FBgn0000547, FBgn0000575, FBgn0000577, FBgn0000635, FBgn0000928, FBgn0001139, FBgn0001168, FBgn0001169, FBgn0001219, FBgn0001320, FBgn0001332, FBgn0001981, FBgn0002121, FBgn0002413, FBgn0002441, FBgn0002521, FBgn0002643, FBgn0002733, FBgn0002901, FBgn0002973, FBgn0003022, FBgn0003028, FBgn0003044, FBgn0003138, FBgn00031…
GO:0048523	negative regulation of cellular process	6.62733e-19	FBgn0000097, FBgn0000117, FBgn0000250, FBgn0000463, FBgn0000504, FBgn0000546, FBgn0000547, FBgn0000575, FBgn0000577, FBgn0000635, FBgn0000928, FBgn0001139, FBgn0001168, FBgn0001169, FBgn0001320, FBgn0001332, FBgn0001981, FBgn0002121, FBgn0002413, FBgn0002441, FBgn0002521, FBgn0002643, FBgn0002733, FBgn0002901, FBgn0002973, FBgn0003022, FBgn0003028, FBgn0003044, FBgn0003138, FBgn0003165, FBgn00033…
GO:0051252	regulation of RNA metabolic process	8.18484e-19	FBgn0000054, FBgn0000097, FBgn0000099, FBgn0000117, FBgn0000179, FBgn0000210, FBgn0000370, FBgn0000439, FBgn0000492, FBgn0000504, FBgn0000546, FBgn0000568, FBgn0000575, FBgn0000577, FBgn0000625, FBgn0001078, FBgn0001138, FBgn0001139, FBgn0001168, FBgn0001185, FBgn0001235, FBgn0001269, FBgn0001297, FBgn0001320, FBgn0001323, FBgn0001981, FBgn0002441, FBgn0002521, FBgn0002643, FBgn0002733, FBgn00030…
GO:0045449	regulation of transcription	1.47431e-18	FBgn0000054, FBgn0000097, FBgn0000099, FBgn0000117, FBgn0000179, FBgn0000210, FBgn0000370, FBgn0000439, FBgn0000492, FBgn0000504, FBgn0000546, FBgn0000568, FBgn0000575, FBgn0000577, FBgn0000625, FBgn0001078, FBgn0001138, FBgn0001139, FBgn0001168, FBgn0001185, FBgn0001235, FBgn0001269, FBgn0001297, FBgn0001320, FBgn0001323, FBgn0001981, FBgn0001994, FBgn0002441, FBgn0002521, FBgn0002643, FBgn00027…
GO:0040007	growth	1.89882e-18	FBgn0000117, FBgn0000179, FBgn0000504, FBgn0000635, FBgn0000658, FBgn0000723, FBgn0001085, FBgn0001297, FBgn0001332, FBgn0002069, FBgn0002121, FBgn0002413, FBgn0003079, FBgn0003165, FBgn0003301, FBgn0003371, FBgn0003514, FBgn0003716, FBgn0003870, FBgn0003944, FBgn0003997, FBgn0004009, FBgn0004583, FBgn0004647, FBgn0005536, FBgn0005558, FBgn0005640, FBgn0010113, FBgn0010379, FBgn0010575, FBgn00113…
GO:0048749	compound eye development	4.4826e-18	FBgn0000097, FBgn0000117, FBgn0000119, FBgn0000179, FBgn0000210, FBgn0000258, FBgn0000463, FBgn0000497, FBgn0000542, FBgn0000575, FBgn0000625, FBgn0000658, FBgn0001085, FBgn0001168, FBgn0001233, FBgn0001235, FBgn0001297, FBgn0001316, FBgn0001332, FBgn0001961, FBgn0002413, FBgn0002643, FBgn0002733, FBgn0003302, FBgn0003310, FBgn0003345, FBgn0003391, FBgn0003396, FBgn0003716, FBgn0003720, FBgn00038…
GO:0045165	cell fate commitment	1.31761e-17	FBgn0000097, FBgn0000099, FBgn0000117, FBgn0000147, FBgn0000158, FBgn0000210, FBgn0000216, FBgn0000258, FBgn0000463, FBgn0000492, FBgn0000546, FBgn0000562, FBgn0000575, FBgn0000577, FBgn0001085, FBgn0001168, FBgn0001169, FBgn0001233, FBgn0001235, FBgn0001269, FBgn0001297, FBgn0001320, FBgn0001323, FBgn0001981, FBgn0002121, FBgn0002543, FBgn0002643, FBgn0002732, FBgn0002899, FBgn0002945, FBgn00029…
GO:0007424	open tracheal system development	2.43586e-17	FBgn0000117, FBgn0000319, FBgn0000463, FBgn0000497, FBgn0000577, FBgn0000635, FBgn0000658, FBgn0001085, FBgn0001168, FBgn0001316, FBgn0001320, FBgn0001323, FBgn0001981, FBgn0002543, FBgn0003079, FBgn0003177, FBgn0003310, FBgn0003391, FBgn0003392, FBgn0003502, FBgn0003514, FBgn0003525, FBgn0003716, FBgn0003870, FBgn0003944, FBgn0003997, FBgn0004009, FBgn0004101, FBgn0004368, FBgn0004370, FBgn00043…
GO:0060541	respiratory system development	3.502e-17	FBgn0000117, FBgn0000319, FBgn0000463, FBgn0000497, FBgn0000577, FBgn0000635, FBgn0000658, FBgn0001085, FBgn0001168, FBgn0001316, FBgn0001320, FBgn0001323, FBgn0001981, FBgn0002543, FBgn0003079, FBgn0003177, FBgn0003310, FBgn0003391, FBgn0003392, FBgn0003502, FBgn0003514, FBgn0003525, FBgn0003716, FBgn0003870, FBgn0003944, FBgn0003997, FBgn0004009, FBgn0004101, FBgn0004368, FBgn0004370, FBgn00043…
GO:0000902	cell morphogenesis	4.1483e-17	FBgn0000054, FBgn0000097, FBgn0000099, FBgn0000117, FBgn0000173, FBgn0000258, FBgn0000463, FBgn0000497, FBgn0000504, FBgn0000546, FBgn0000577, FBgn0000635, FBgn0000636, FBgn0000723, FBgn0000928, FBgn0001085, FBgn0001139, FBgn0001168, FBgn0001219, FBgn0001320, FBgn0001961, FBgn0002441, FBgn0002526, FBgn0002543, FBgn0003138, FBgn0003165, FBgn0003301, FBgn0003391, FBgn0003435, FBgn0003447, FBgn00035…
GO:0050793	regulation of developmental process	8.5851e-17	FBgn0000097, FBgn0000117, FBgn0000119, FBgn0000147, FBgn0000210, FBgn0000394, FBgn0000463, FBgn0000492, FBgn0000504, FBgn0000546, FBgn0000547, FBgn0000568, FBgn0000635, FBgn0000658, FBgn0000723, FBgn0000928, FBgn0001078, FBgn0001332, FBgn0001981, FBgn0002121, FBgn0002441, FBgn0002526, FBgn0002643, FBgn0002673, FBgn0002901, FBgn0002945, FBgn0002973, FBgn0003022, FBgn0003079, FBgn0003165, FBgn00033…
GO:0048666	neuron development	1.40537e-16	FBgn0000054, FBgn0000097, FBgn0000099, FBgn0000173, FBgn0000258, FBgn0000504, FBgn0000546, FBgn0000577, FBgn0000635, FBgn0000636, FBgn0000723, FBgn0001085, FBgn0001139, FBgn0001219, FBgn0001316, FBgn0001320, FBgn0001961, FBgn0002441, FBgn0002526, FBgn0002543, FBgn0003138, FBgn0003165, FBgn0003301, FBgn0003310, FBgn0003391, FBgn0003435, FBgn0003447, FBgn0003721, FBgn0003862, FBgn0003870, FBgn00038…
GO:0006355	regulation of transcription, DNA-dependent	1.74297e-16	FBgn0000054, FBgn0000097, FBgn0000099, FBgn0000117, FBgn0000179, FBgn0000210, FBgn0000370, FBgn0000439, FBgn0000492, FBgn0000504, FBgn0000546, FBgn0000568, FBgn0000575, FBgn0000577, FBgn0000625, FBgn0001078, FBgn0001138, FBgn0001139, FBgn0001168, FBgn0001185, FBgn0001235, FBgn0001269, FBgn0001297, FBgn0001320, FBgn0001323, FBgn0001981, FBgn0002441, FBgn0002521, FBgn0002643, FBgn0002733, FBgn00030…
GO:0048592	eye morphogenesis	2.19914e-16	FBgn0000097, FBgn0000117, FBgn0000119, FBgn0000179, FBgn0000210, FBgn0000463, FBgn0000497, FBgn0000542, FBgn0000575, FBgn0000625, FBgn0000635, FBgn0000658, FBgn0001085, FBgn0001168, FBgn0001233, FBgn0001235, FBgn0001297, FBgn0001316, FBgn0001961, FBgn0002413, FBgn0003310, FBgn0003345, FBgn0003391, FBgn0003396, FBgn0003654, FBgn0003716, FBgn0003720, FBgn0003870, FBgn0003892, FBgn0003975, FBgn00039…
GO:0006350	transcription	6.87988e-16	FBgn0000054, FBgn0000097, FBgn0000099, FBgn0000117, FBgn0000179, FBgn0000210, FBgn0000370, FBgn0000439, FBgn0000492, FBgn0000504, FBgn0000546, FBgn0000568, FBgn0000575, FBgn0000577, FBgn0000625, FBgn0001078, FBgn0001138, FBgn0001139, FBgn0001168, FBgn0001185, FBgn0001235, FBgn0001269, FBgn0001297, FBgn0001320, FBgn0001323, FBgn0001981, FBgn0001994, FBgn0002441, FBgn0002521, FBgn0002542, FBgn00026…
GO:0009987	cellular process	8.26643e-16	FBgn0000042, FBgn0000054, FBgn0000097, FBgn0000099, FBgn0000117, FBgn0000119, FBgn0000147, FBgn0000158, FBgn0000173, FBgn0000179, FBgn0000210, FBgn0000216, FBgn0000242, FBgn0000250, FBgn0000258, FBgn0000259, FBgn0000261, FBgn0000283, FBgn0000307, FBgn0000316, FBgn0000319, FBgn0000370, FBgn0000409, FBgn0000416, FBgn0000426, FBgn0000439, FBgn0000463, FBgn0000492, FBgn0000497, FBgn0000504, FBgn00005…
GO:0030030	cell projection organization	8.85477e-16	FBgn0000054, FBgn0000097, FBgn0000099, FBgn0000173, FBgn0000258, FBgn0000497, FBgn0000504, FBgn0000546, FBgn0000577, FBgn0000635, FBgn0000636, FBgn0000658, FBgn0000723, FBgn0001084, FBgn0001085, FBgn0001139, FBgn0001219, FBgn0001320, FBgn0001961, FBgn0002413, FBgn0002441, FBgn0002526, FBgn0002543, FBgn0003028, FBgn0003138, FBgn0003165, FBgn0003301, FBgn0003391, FBgn0003435, FBgn0003447, FBgn00035…
GO:0006351	transcription, DNA-dependent	1.08679e-15	FBgn0000054, FBgn0000097, FBgn0000099, FBgn0000117, FBgn0000179, FBgn0000210, FBgn0000370, FBgn0000439, FBgn0000492, FBgn0000504, FBgn0000546, FBgn0000568, FBgn0000575, FBgn0000577, FBgn0000625, FBgn0001078, FBgn0001138, FBgn0001139, FBgn0001168, FBgn0001185, FBgn0001235, FBgn0001269, FBgn0001297, FBgn0001320, FBgn0001323, FBgn0001981, FBgn0002441, FBgn0002521, FBgn0002542, FBgn0002643, FBgn00027…
GO:0009888	tissue development	1.09394e-15	FBgn0000097, FBgn0000099, FBgn0000117, FBgn0000210, FBgn0000463, FBgn0000492, FBgn0000497, FBgn0000542, FBgn0000546, FBgn0000547, FBgn0000568, FBgn0000575, FBgn0000635, FBgn0000658, FBgn0000723, FBgn0001078, FBgn0001084, FBgn0001085, FBgn0001138, FBgn0001297, FBgn0001320, FBgn0001981, FBgn0002121, FBgn0002413, FBgn0002526, FBgn0002643, FBgn0002945, FBgn0003028, FBgn0003079, FBgn0003087, FBgn00031…
GO:0032989	cellular component morphogenesis	1.31069e-15	FBgn0000054, FBgn0000097, FBgn0000099, FBgn0000117, FBgn0000173, FBgn0000250, FBgn0000258, FBgn0000307, FBgn0000463, FBgn0000497, FBgn0000504, FBgn0000546, FBgn0000547, FBgn0000577, FBgn0000635, FBgn0000636, FBgn0000723, FBgn0000928, FBgn0001085, FBgn0001139, FBgn0001168, FBgn0001219, FBgn0001320, FBgn0001961, FBgn0002441, FBgn0002526, FBgn0002543, FBgn0003138, FBgn0003165, FBgn0003292, FBgn00033…
GO:0032774	RNA biosynthetic process	1.5017e-15	FBgn0000054, FBgn0000097, FBgn0000099, FBgn0000117, FBgn0000179, FBgn0000210, FBgn0000370, FBgn0000439, FBgn0000492, FBgn0000504, FBgn0000546, FBgn0000568, FBgn0000575, FBgn0000577, FBgn0000625, FBgn0001078, FBgn0001138, FBgn0001139, FBgn0001168, FBgn0001185, FBgn0001235, FBgn0001269, FBgn0001297, FBgn0001320, FBgn0001323, FBgn0001981, FBgn0002441, FBgn0002521, FBgn0002542, FBgn0002643, FBgn00027…
GO:0035282	segmentation	1.7313e-15	FBgn0000099, FBgn0000242, FBgn0000439, FBgn0000463, FBgn0000577, FBgn0000658, FBgn0001078, FBgn0001168, FBgn0001233, FBgn0001235, FBgn0001320, FBgn0002121, FBgn0002945, FBgn0003165, FBgn0003339, FBgn0003371, FBgn0003391, FBgn0003463, FBgn0003483, FBgn0003655, FBgn0003720, FBgn0003721, FBgn0003866, FBgn0003867, FBgn0003891, FBgn0003892, FBgn0003896, FBgn0003944, FBgn0004009, FBgn0004390, FBgn00043…
GO:0090304	nucleic acid metabolic process	3.55379e-15	FBgn0000054, FBgn0000097, FBgn0000099, FBgn0000117, FBgn0000179, FBgn0000210, FBgn0000307, FBgn0000370, FBgn0000426, FBgn0000439, FBgn0000492, FBgn0000504, FBgn0000546, FBgn0000568, FBgn0000575, FBgn0000577, FBgn0000625, FBgn0000927, FBgn0001078, FBgn0001138, FBgn0001139, FBgn0001168, FBgn0001185, FBgn0001219, FBgn0001235, FBgn0001269, FBgn0001297, FBgn0001320, FBgn0001323, FBgn0001981, FBgn00019…
GO:0000904	cell morphogenesis involved in differentiation	3.66422e-15	FBgn0000054, FBgn0000097, FBgn0000099, FBgn0000173, FBgn0000258, FBgn0000463, FBgn0000497, FBgn0000504, FBgn0000546, FBgn0000577, FBgn0000635, FBgn0000636, FBgn0000723, FBgn0000928, FBgn0001085, FBgn0001139, FBgn0001219, FBgn0001320, FBgn0001961, FBgn0002441, FBgn0002526, FBgn0002543, FBgn0003138, FBgn0003165, FBgn0003301, FBgn0003391, FBgn0003435, FBgn0003721, FBgn0003862, FBgn0003870, FBgn00038…
GO:0031175	neuron projection development	1.52137e-14	FBgn0000054, FBgn0000097, FBgn0000099, FBgn0000173, FBgn0000258, FBgn0000504, FBgn0000546, FBgn0000577, FBgn0000635, FBgn0000636, FBgn0000723, FBgn0001085, FBgn0001139, FBgn0001219, FBgn0001320, FBgn0001961, FBgn0002441, FBgn0002526, FBgn0002543, FBgn0003138, FBgn0003165, FBgn0003301, FBgn0003391, FBgn0003435, FBgn0003447, FBgn0003721, FBgn0003862, FBgn0003870, FBgn0003892, FBgn0003896, FBgn00043…
GO:0016043	cellular component organization	4.6849e-14	FBgn0000042, FBgn0000054, FBgn0000097, FBgn0000099, FBgn0000117, FBgn0000147, FBgn0000158, FBgn0000173, FBgn0000242, FBgn0000250, FBgn0000258, FBgn0000307, FBgn0000319, FBgn0000426, FBgn0000463, FBgn0000497, FBgn0000504, FBgn0000546, FBgn0000547, FBgn0000562, FBgn0000577, FBgn0000581, FBgn0000635, FBgn0000636, FBgn0000658, FBgn0000667, FBgn0000723, FBgn0000927, FBgn0000928, FBgn0001084, FBgn00010…
GO:0048812	neuron projection morphogenesis	4.87755e-14	FBgn0000054, FBgn0000097, FBgn0000099, FBgn0000173, FBgn0000258, FBgn0000504, FBgn0000546, FBgn0000577, FBgn0000635, FBgn0000636, FBgn0000723, FBgn0001085, FBgn0001139, FBgn0001219, FBgn0001320, FBgn0001961, FBgn0002441, FBgn0002526, FBgn0002543, FBgn0003138, FBgn0003165, FBgn0003301, FBgn0003391, FBgn0003435, FBgn0003447, FBgn0003721, FBgn0003862, FBgn0003870, FBgn0003892, FBgn0003896, FBgn00043…
GO:0048729	tissue morphogenesis	5.01203e-14	FBgn0000097, FBgn0000117, FBgn0000463, FBgn0000497, FBgn0000542, FBgn0000547, FBgn0000575, FBgn0000658, FBgn0000723, FBgn0001084, FBgn0001085, FBgn0001297, FBgn0001981, FBgn0002121, FBgn0002413, FBgn0002643, FBgn0002945, FBgn0003079, FBgn0003087, FBgn0003177, FBgn0003310, FBgn0003391, FBgn0003392, FBgn0003396, FBgn0003502, FBgn0003514, FBgn0003716, FBgn0003866, FBgn0003870, FBgn0003896, FBgn00039…
GO:2000026	regulation of multicellular organismal development	6.36098e-14	FBgn0000097, FBgn0000117, FBgn0000147, FBgn0000394, FBgn0000463, FBgn0000504, FBgn0000547, FBgn0000568, FBgn0000635, FBgn0000658, FBgn0000723, FBgn0001332, FBgn0002121, FBgn0002441, FBgn0002526, FBgn0002673, FBgn0002901, FBgn0002945, FBgn0002973, FBgn0003079, FBgn0003165, FBgn0003371, FBgn0003396, FBgn0003483, FBgn0003655, FBgn0003716, FBgn0003866, FBgn0003870, FBgn0003944, FBgn0003997, FBgn00040…
GO:0048667	cell morphogenesis involved in neuron differentiation	9.15423e-14	FBgn0000054, FBgn0000097, FBgn0000099, FBgn0000173, FBgn0000258, FBgn0000504, FBgn0000546, FBgn0000577, FBgn0000635, FBgn0000636, FBgn0000723, FBgn0001085, FBgn0001139, FBgn0001219, FBgn0001320, FBgn0001961, FBgn0002441, FBgn0002526, FBgn0002543, FBgn0003138, FBgn0003165, FBgn0003301, FBgn0003391, FBgn0003435, FBgn0003721, FBgn0003862, FBgn0003870, FBgn0003892, FBgn0003896, FBgn0004368, FBgn00043…
GO:0001745	compound eye morphogenesis	9.43129e-14	FBgn0000097, FBgn0000117, FBgn0000119, FBgn0000179, FBgn0000210, FBgn0000463, FBgn0000497, FBgn0000542, FBgn0000575, FBgn0000625, FBgn0000658, FBgn0001085, FBgn0001168, FBgn0001233, FBgn0001235, FBgn0001297, FBgn0001316, FBgn0001961, FBgn0002413, FBgn0003310, FBgn0003345, FBgn0003391, FBgn0003396, FBgn0003716, FBgn0003870, FBgn0003975, FBgn0003997, FBgn0004009, FBgn0004390, FBgn0004449, FBgn00045…
GO:0032990	cell part morphogenesis	1.15791e-13	FBgn0000054, FBgn0000097, FBgn0000099, FBgn0000173, FBgn0000258, FBgn0000504, FBgn0000546, FBgn0000577, FBgn0000635, FBgn0000636, FBgn0000723, FBgn0001085, FBgn0001139, FBgn0001219, FBgn0001320, FBgn0001961, FBgn0002441, FBgn0002526, FBgn0002543, FBgn0003138, FBgn0003165, FBgn0003301, FBgn0003391, FBgn0003435, FBgn0003447, FBgn0003721, FBgn0003862, FBgn0003870, FBgn0003892, FBgn0003896, FBgn00039…
GO:0048858	cell projection morphogenesis	1.15791e-13	FBgn0000054, FBgn0000097, FBgn0000099, FBgn0000173, FBgn0000258, FBgn0000504, FBgn0000546, FBgn0000577, FBgn0000635, FBgn0000636, FBgn0000723, FBgn0001085, FBgn0001139, FBgn0001219, FBgn0001320, FBgn0001961, FBgn0002441, FBgn0002526, FBgn0002543, FBgn0003138, FBgn0003165, FBgn0003301, FBgn0003391, FBgn0003435, FBgn0003447, FBgn0003721, FBgn0003862, FBgn0003870, FBgn0003892, FBgn0003896, FBgn00039…
GO:0071840	cellular component organization or biogenesis	2.08837e-13	FBgn0000042, FBgn0000054, FBgn0000097, FBgn0000099, FBgn0000117, FBgn0000147, FBgn0000158, FBgn0000173, FBgn0000242, FBgn0000250, FBgn0000258, FBgn0000307, FBgn0000319, FBgn0000426, FBgn0000463, FBgn0000497, FBgn0000504, FBgn0000546, FBgn0000547, FBgn0000562, FBgn0000577, FBgn0000581, FBgn0000635, FBgn0000636, FBgn0000658, FBgn0000667, FBgn0000723, FBgn0000927, FBgn0000928, FBgn0001084, FBgn00010…
GO:0046530	photoreceptor cell differentiation	3.00975e-13	FBgn0000097, FBgn0000117, FBgn0000173, FBgn0000210, FBgn0000463, FBgn0000546, FBgn0000575, FBgn0000723, FBgn0001085, FBgn0001168, FBgn0001233, FBgn0001235, FBgn0001297, FBgn0001316, FBgn0003079, FBgn0003310, FBgn0003654, FBgn0003870, FBgn0004049, FBgn0004390, FBgn0004449, FBgn0004583, FBgn0004647, FBgn0004854, FBgn0005536, FBgn0005558, FBgn0005630, FBgn0005672, FBgn0010575, FBgn0011217, FBgn00112…
GO:0006139	nucleobase, nucleoside, nucleotide and nucleic acid metabolic process	4.86561e-13	FBgn0000054, FBgn0000097, FBgn0000099, FBgn0000117, FBgn0000179, FBgn0000210, FBgn0000307, FBgn0000370, FBgn0000426, FBgn0000439, FBgn0000492, FBgn0000504, FBgn0000546, FBgn0000562, FBgn0000568, FBgn0000575, FBgn0000577, FBgn0000625, FBgn0000927, FBgn0001078, FBgn0001138, FBgn0001139, FBgn0001168, FBgn0001185, FBgn0001219, FBgn0001235, FBgn0001269, FBgn0001297, FBgn0001320, FBgn0001323, FBgn00019…
GO:0040011	locomotion	9.4358e-13	FBgn0000054, FBgn0000097, FBgn0000099, FBgn0000258, FBgn0000463, FBgn0000504, FBgn0000546, FBgn0000575, FBgn0000577, FBgn0000636, FBgn0000723, FBgn0001186, FBgn0001219, FBgn0001297, FBgn0001320, FBgn0001323, FBgn0002526, FBgn0002543, FBgn0002973, FBgn0003079, FBgn0003138, FBgn0003165, FBgn0003391, FBgn0003392, FBgn0003435, FBgn0003447, FBgn0003514, FBgn0003716, FBgn0003862, FBgn0003870, FBgn00038…
GO:0007276	gamete generation	9.45987e-13	FBgn0000042, FBgn0000097, FBgn0000117, FBgn0000158, FBgn0000210, FBgn0000250, FBgn0000307, FBgn0000319, FBgn0000463, FBgn0000504, FBgn0000546, FBgn0000547, FBgn0000562, FBgn0000568, FBgn0000575, FBgn0000636, FBgn0000928, FBgn0001233, FBgn0001297, FBgn0001961, FBgn0002121, FBgn0002673, FBgn0002780, FBgn0002878, FBgn0002899, FBgn0003022, FBgn0003028, FBgn0003079, FBgn0003138, FBgn0003165, FBgn00033…
GO:0006357	regulation of transcription from RNA polymerase II promoter	1.24442e-12	FBgn0000054, FBgn0000117, FBgn0000504, FBgn0000546, FBgn0000575, FBgn0001138, FBgn0001139, FBgn0001168, FBgn0001185, FBgn0001235, FBgn0001269, FBgn0001320, FBgn0001981, FBgn0002441, FBgn0002643, FBgn0002733, FBgn0003028, FBgn0003339, FBgn0003345, FBgn0003396, FBgn0003415, FBgn0003866, FBgn0003870, FBgn0003896, FBgn0003944, FBgn0004396, FBgn0004647, FBgn0004656, FBgn0004837, FBgn0004859, FBgn00056…
GO:0003006	developmental process involved in reproduction	1.48942e-12	FBgn0000042, FBgn0000097, FBgn0000117, FBgn0000158, FBgn0000210, FBgn0000250, FBgn0000307, FBgn0000319, FBgn0000463, FBgn0000504, FBgn0000546, FBgn0000547, FBgn0000562, FBgn0000575, FBgn0000577, FBgn0000635, FBgn0000636, FBgn0000928, FBgn0001139, FBgn0001185, FBgn0001233, FBgn0001297, FBgn0002121, FBgn0002673, FBgn0002780, FBgn0002899, FBgn0003022, FBgn0003028, FBgn0003079, FBgn0003165, FBgn00033…
GO:0019953	sexual reproduction	1.53746e-12	FBgn0000042, FBgn0000097, FBgn0000117, FBgn0000158, FBgn0000210, FBgn0000250, FBgn0000307, FBgn0000319, FBgn0000463, FBgn0000504, FBgn0000546, FBgn0000547, FBgn0000562, FBgn0000568, FBgn0000575, FBgn0000636, FBgn0000927, FBgn0000928, FBgn0001233, FBgn0001297, FBgn0001961, FBgn0002121, FBgn0002673, FBgn0002780, FBgn0002878, FBgn0002899, FBgn0003022, FBgn0003028, FBgn0003079, FBgn0003138, FBgn00031…
GO:0002009	morphogenesis of an epithelium	1.58017e-12	FBgn0000097, FBgn0000117, FBgn0000463, FBgn0000497, FBgn0000542, FBgn0000547, FBgn0000575, FBgn0000658, FBgn0000723, FBgn0001084, FBgn0001085, FBgn0001297, FBgn0001981, FBgn0002121, FBgn0002413, FBgn0002945, FBgn0003079, FBgn0003087, FBgn0003177, FBgn0003310, FBgn0003391, FBgn0003392, FBgn0003396, FBgn0003502, FBgn0003514, FBgn0003716, FBgn0003870, FBgn0003896, FBgn0004009, FBgn0004049, FBgn00041…
GO:0060429	epithelium development	1.75883e-12	FBgn0000097, FBgn0000117, FBgn0000463, FBgn0000497, FBgn0000542, FBgn0000547, FBgn0000575, FBgn0000658, FBgn0000723, FBgn0001084, FBgn0001085, FBgn0001297, FBgn0001981, FBgn0002121, FBgn0002413, FBgn0002945, FBgn0003079, FBgn0003087, FBgn0003177, FBgn0003310, FBgn0003391, FBgn0003392, FBgn0003396, FBgn0003502, FBgn0003514, FBgn0003716, FBgn0003870, FBgn0003896, FBgn0004009, FBgn0004049, FBgn00041…
GO:0045595	regulation of cell differentiation	2.2969e-12	FBgn0000097, FBgn0000117, FBgn0000147, FBgn0000463, FBgn0000492, FBgn0000547, FBgn0000635, FBgn0000928, FBgn0001981, FBgn0002121, FBgn0002643, FBgn0002973, FBgn0003022, FBgn0003079, FBgn0003165, FBgn0003371, FBgn0003391, FBgn0003483, FBgn0003655, FBgn0003716, FBgn0003997, FBgn0004009, FBgn0004390, FBgn0004569, FBgn0004583, FBgn0004647, FBgn0004837, FBgn0004838, FBgn0004859, FBgn0004872, FBgn00055…
GO:0048518	positive regulation of biological process	2.37288e-12	FBgn0000054, FBgn0000097, FBgn0000117, FBgn0000210, FBgn0000250, FBgn0000394, FBgn0000439, FBgn0000463, FBgn0000504, FBgn0000546, FBgn0000568, FBgn0001185, FBgn0001235, FBgn0002121, FBgn0002413, FBgn0002543, FBgn0002643, FBgn0002948, FBgn0002973, FBgn0003022, FBgn0003028, FBgn0003079, FBgn0003165, FBgn0003415, FBgn0003463, FBgn0003716, FBgn0003862, FBgn0003944, FBgn0003984, FBgn0003997, FBgn00040…
GO:0048522	positive regulation of cellular process	3.22401e-12	FBgn0000054, FBgn0000097, FBgn0000117, FBgn0000210, FBgn0000250, FBgn0000439, FBgn0000463, FBgn0000504, FBgn0000546, FBgn0000568, FBgn0001185, FBgn0001235, FBgn0002121, FBgn0002413, FBgn0002543, FBgn0002643, FBgn0002948, FBgn0002973, FBgn0003022, FBgn0003028, FBgn0003079, FBgn0003165, FBgn0003415, FBgn0003463, FBgn0003716, FBgn0003862, FBgn0003984, FBgn0003997, FBgn0004009, FBgn0004050, FBgn00041…
GO:0048589	developmental growth	3.3112e-12	FBgn0000117, FBgn0000504, FBgn0000635, FBgn0000658, FBgn0000723, FBgn0001085, FBgn0001297, FBgn0001332, FBgn0002413, FBgn0003165, FBgn0003301, FBgn0003371, FBgn0003514, FBgn0003716, FBgn0003870, FBgn0003944, FBgn0004009, FBgn0004583, FBgn0004647, FBgn0005536, FBgn0005640, FBgn0010113, FBgn0010575, FBgn0011577, FBgn0011739, FBgn0013733, FBgn0013984, FBgn0014011, FBgn0014020, FBgn0014133, FBgn00152…
GO:0016070	RNA metabolic process	3.33333e-12	FBgn0000054, FBgn0000097, FBgn0000099, FBgn0000117, FBgn0000179, FBgn0000210, FBgn0000370, FBgn0000426, FBgn0000439, FBgn0000492, FBgn0000504, FBgn0000546, FBgn0000568, FBgn0000575, FBgn0000577, FBgn0000625, FBgn0001078, FBgn0001138, FBgn0001139, FBgn0001168, FBgn0001185, FBgn0001219, FBgn0001235, FBgn0001269, FBgn0001297, FBgn0001320, FBgn0001323, FBgn0001981, FBgn0002069, FBgn0002441, FBgn00025…
GO:0001709	cell fate determination	3.38497e-12	FBgn0000097, FBgn0000117, FBgn0000147, FBgn0000158, FBgn0000216, FBgn0000492, FBgn0000562, FBgn0000577, FBgn0001085, FBgn0001169, FBgn0001269, FBgn0001320, FBgn0001323, FBgn0002121, FBgn0002643, FBgn0002899, FBgn0002973, FBgn0003165, FBgn0003310, FBgn0003483, FBgn0003716, FBgn0003870, FBgn0003891, FBgn0003944, FBgn0004110, FBgn0004647, FBgn0004837, FBgn0004872, FBgn0005672, FBgn0005695, FBgn00103…
GO:0009880	embryonic pattern specification	4.68301e-12	FBgn0000439, FBgn0000463, FBgn0000577, FBgn0001078, FBgn0001168, FBgn0001233, FBgn0001235, FBgn0001320, FBgn0002121, FBgn0002945, FBgn0003162, FBgn0003165, FBgn0003339, FBgn0003371, FBgn0003391, FBgn0003463, FBgn0003483, FBgn0003655, FBgn0003720, FBgn0003721, FBgn0003866, FBgn0003867, FBgn0003891, FBgn0003892, FBgn0003896, FBgn0003944, FBgn0004009, FBgn0004390, FBgn0004399, FBgn0004449, FBgn00046…
GO:0034641	cellular nitrogen compound metabolic process	5.10961e-12	FBgn0000054, FBgn0000097, FBgn0000099, FBgn0000117, FBgn0000179, FBgn0000210, FBgn0000307, FBgn0000316, FBgn0000370, FBgn0000426, FBgn0000439, FBgn0000492, FBgn0000504, FBgn0000546, FBgn0000562, FBgn0000568, FBgn0000575, FBgn0000577, FBgn0000625, FBgn0000927, FBgn0001078, FBgn0001138, FBgn0001139, FBgn0001168, FBgn0001185, FBgn0001219, FBgn0001235, FBgn0001269, FBgn0001297, FBgn0001320, FBgn00013…
GO:0007350	blastoderm segmentation	7.12301e-12	FBgn0000439, FBgn0000463, FBgn0000577, FBgn0001078, FBgn0001168, FBgn0001233, FBgn0001235, FBgn0001320, FBgn0002121, FBgn0002945, FBgn0003165, FBgn0003339, FBgn0003371, FBgn0003391, FBgn0003463, FBgn0003483, FBgn0003655, FBgn0003720, FBgn0003721, FBgn0003866, FBgn0003867, FBgn0003891, FBgn0003892, FBgn0003896, FBgn0003944, FBgn0004009, FBgn0004390, FBgn0004399, FBgn0004449, FBgn0004647, FBgn00046…
GO:0000003	reproduction	7.64333e-12	FBgn0000042, FBgn0000097, FBgn0000117, FBgn0000158, FBgn0000210, FBgn0000250, FBgn0000307, FBgn0000319, FBgn0000463, FBgn0000504, FBgn0000546, FBgn0000547, FBgn0000562, FBgn0000568, FBgn0000575, FBgn0000577, FBgn0000635, FBgn0000636, FBgn0000927, FBgn0000928, FBgn0001139, FBgn0001185, FBgn0001233, FBgn0001297, FBgn0001961, FBgn0002121, FBgn0002673, FBgn0002780, FBgn0002878, FBgn0002899, FBgn00030…
GO:0022414	reproductive process	7.64333e-12	FBgn0000042, FBgn0000097, FBgn0000117, FBgn0000158, FBgn0000210, FBgn0000250, FBgn0000307, FBgn0000319, FBgn0000463, FBgn0000504, FBgn0000546, FBgn0000547, FBgn0000562, FBgn0000568, FBgn0000575, FBgn0000577, FBgn0000635, FBgn0000636, FBgn0000927, FBgn0000928, FBgn0001139, FBgn0001185, FBgn0001233, FBgn0001297, FBgn0001961, FBgn0002121, FBgn0002673, FBgn0002780, FBgn0002878, FBgn0002899, FBgn00030…
GO:0051239	regulation of multicellular organismal process	9.36356e-12	FBgn0000097, FBgn0000117, FBgn0000147, FBgn0000394, FBgn0000463, FBgn0000504, FBgn0000547, FBgn0000568, FBgn0000635, FBgn0000658, FBgn0000721, FBgn0000723, FBgn0001233, FBgn0001332, FBgn0002121, FBgn0002413, FBgn0002441, FBgn0002526, FBgn0002673, FBgn0002901, FBgn0002945, FBgn0002973, FBgn0003079, FBgn0003165, FBgn0003292, FBgn0003371, FBgn0003392, FBgn0003396, FBgn0003483, FBgn0003655, FBgn00037…
GO:0048477	oogenesis	1.2822e-11	FBgn0000097, FBgn0000117, FBgn0000158, FBgn0000210, FBgn0000250, FBgn0000307, FBgn0000463, FBgn0000546, FBgn0000547, FBgn0000562, FBgn0000568, FBgn0000636, FBgn0000928, FBgn0001233, FBgn0001297, FBgn0001961, FBgn0002121, FBgn0002878, FBgn0002899, FBgn0003022, FBgn0003028, FBgn0003079, FBgn0003138, FBgn0003165, FBgn0003310, FBgn0003371, FBgn0003391, FBgn0003392, FBgn0003447, FBgn0003463, FBgn00034…
GO:0032504	multicellular organism reproduction	1.77931e-11	FBgn0000042, FBgn0000097, FBgn0000117, FBgn0000158, FBgn0000210, FBgn0000250, FBgn0000307, FBgn0000319, FBgn0000463, FBgn0000504, FBgn0000546, FBgn0000547, FBgn0000562, FBgn0000568, FBgn0000575, FBgn0000636, FBgn0000928, FBgn0001233, FBgn0001297, FBgn0001961, FBgn0002121, FBgn0002673, FBgn0002780, FBgn0002878, FBgn0002899, FBgn0003022, FBgn0003028, FBgn0003079, FBgn0003138, FBgn0003165, FBgn00033…
GO:0048609	multicellular organismal reproductive process	1.77931e-11	FBgn0000042, FBgn0000097, FBgn0000117, FBgn0000158, FBgn0000210, FBgn0000250, FBgn0000307, FBgn0000319, FBgn0000463, FBgn0000504, FBgn0000546, FBgn0000547, FBgn0000562, FBgn0000568, FBgn0000575, FBgn0000636, FBgn0000928, FBgn0001233, FBgn0001297, FBgn0001961, FBgn0002121, FBgn0002673, FBgn0002780, FBgn0002878, FBgn0002899, FBgn0003022, FBgn0003028, FBgn0003079, FBgn0003138, FBgn0003165, FBgn00033…
GO:0001738	morphogenesis of a polarized epithelium	3.11244e-11	FBgn0000097, FBgn0000463, FBgn0000497, FBgn0000542, FBgn0000658, FBgn0001084, FBgn0001085, FBgn0001297, FBgn0002121, FBgn0002413, FBgn0002945, FBgn0003310, FBgn0003391, FBgn0003392, FBgn0003514, FBgn0004009, FBgn0004569, FBgn0004647, FBgn0005630, FBgn0005634, FBgn0011817, FBgn0014020, FBgn0014343, FBgn0014388, FBgn0015609, FBgn0015778, FBgn0026320, FBgn0037364, FBgn0041203, FBgn0067864, FBgn00863…
GO:0007409	axonogenesis	3.49572e-11	FBgn0000099, FBgn0000173, FBgn0000258, FBgn0000504, FBgn0000546, FBgn0000577, FBgn0000635, FBgn0000636, FBgn0000723, FBgn0001085, FBgn0001219, FBgn0001961, FBgn0002526, FBgn0002543, FBgn0003138, FBgn0003301, FBgn0003391, FBgn0003435, FBgn0003862, FBgn0003892, FBgn0003896, FBgn0004368, FBgn0004370, FBgn0004569, FBgn0004647, FBgn0004652, FBgn0004838, FBgn0004885, FBgn0005536, FBgn0005624, FBgn00056…
GO:0045892	negative regulation of transcription, DNA-dependent	3.61946e-11	FBgn0000504, FBgn0000546, FBgn0000575, FBgn0001139, FBgn0001168, FBgn0001320, FBgn0002441, FBgn0002521, FBgn0002733, FBgn0003022, FBgn0003028, FBgn0003044, FBgn0003165, FBgn0003396, FBgn0003483, FBgn0003732, FBgn0003866, FBgn0003870, FBgn0004110, FBgn0004647, FBgn0004656, FBgn0004837, FBgn0004859, FBgn0004860, FBgn0004861, FBgn0004872, FBgn0005624, FBgn0005694, FBgn0005695, FBgn0010313, FBgn00105…
GO:0050896	response to stimulus	3.68465e-11	FBgn0000042, FBgn0000054, FBgn0000097, FBgn0000099, FBgn0000173, FBgn0000210, FBgn0000242, FBgn0000250, FBgn0000258, FBgn0000259, FBgn0000261, FBgn0000394, FBgn0000504, FBgn0000546, FBgn0000547, FBgn0000568, FBgn0000575, FBgn0000577, FBgn0000635, FBgn0000636, FBgn0000667, FBgn0000721, FBgn0000723, FBgn0001078, FBgn0001168, FBgn0001219, FBgn0001233, FBgn0001297, FBgn0001332, FBgn0001981, FBgn00021…
GO:0010648	negative regulation of cell communication	3.76519e-11	FBgn0000097, FBgn0000117, FBgn0000547, FBgn0000635, FBgn0001139, FBgn0001169, FBgn0001332, FBgn0002121, FBgn0002973, FBgn0003371, FBgn0003463, FBgn0003892, FBgn0004009, FBgn0004390, FBgn0004569, FBgn0004603, FBgn0004647, FBgn0010575, FBgn0010602, FBgn0011285, FBgn0011591, FBgn0011817, FBgn0013469, FBgn0014388, FBgn0015024, FBgn0016917, FBgn0020309, FBgn0020493, FBgn0024250, FBgn0025740, FBgn00263…
GO:0007292	female gamete generation	3.97365e-11	FBgn0000097, FBgn0000117, FBgn0000158, FBgn0000210, FBgn0000250, FBgn0000307, FBgn0000463, FBgn0000546, FBgn0000547, FBgn0000562, FBgn0000568, FBgn0000636, FBgn0000928, FBgn0001233, FBgn0001297, FBgn0001961, FBgn0002121, FBgn0002878, FBgn0002899, FBgn0003022, FBgn0003028, FBgn0003079, FBgn0003138, FBgn0003165, FBgn0003310, FBgn0003371, FBgn0003391, FBgn0003392, FBgn0003447, FBgn0003463, FBgn00034…
GO:0051726	regulation of cell cycle	4.04112e-11	FBgn0000463, FBgn0001297, FBgn0001320, FBgn0001323, FBgn0002121, FBgn0002441, FBgn0002673, FBgn0002901, FBgn0003165, FBgn0003302, FBgn0003525, FBgn0003720, FBgn0003884, FBgn0003892, FBgn0003975, FBgn0004009, FBgn0004052, FBgn0004107, FBgn0004583, FBgn0004647, FBgn0004837, FBgn0004859, FBgn0010300, FBgn0010316, FBgn0010355, FBgn0011300, FBgn0011577, FBgn0011766, FBgn0013733, FBgn0015754, FBgn00166…
GO:0016481	negative regulation of transcription	5.37298e-11	FBgn0000097, FBgn0000504, FBgn0000546, FBgn0000575, FBgn0000577, FBgn0001139, FBgn0001168, FBgn0001320, FBgn0002441, FBgn0002521, FBgn0002733, FBgn0003022, FBgn0003028, FBgn0003044, FBgn0003165, FBgn0003396, FBgn0003483, FBgn0003732, FBgn0003866, FBgn0003870, FBgn0004009, FBgn0004110, FBgn0004647, FBgn0004656, FBgn0004837, FBgn0004859, FBgn0004860, FBgn0004861, FBgn0004872, FBgn0005613, FBgn00056…
GO:0010629	negative regulation of gene expression	7.92386e-11	FBgn0000097, FBgn0000504, FBgn0000546, FBgn0000575, FBgn0000577, FBgn0001139, FBgn0001168, FBgn0001219, FBgn0001320, FBgn0002441, FBgn0002521, FBgn0002733, FBgn0003022, FBgn0003028, FBgn0003044, FBgn0003165, FBgn0003261, FBgn0003396, FBgn0003483, FBgn0003732, FBgn0003866, FBgn0003870, FBgn0004009, FBgn0004110, FBgn0004399, FBgn0004647, FBgn0004656, FBgn0004837, FBgn0004859, FBgn0004860, FBgn00048…
GO:0051253	negative regulation of RNA metabolic process	8.93532e-11	FBgn0000504, FBgn0000546, FBgn0000575, FBgn0001139, FBgn0001168, FBgn0001320, FBgn0002441, FBgn0002521, FBgn0002733, FBgn0003022, FBgn0003028, FBgn0003044, FBgn0003165, FBgn0003396, FBgn0003483, FBgn0003732, FBgn0003866, FBgn0003870, FBgn0004110, FBgn0004647, FBgn0004656, FBgn0004837, FBgn0004859, FBgn0004860, FBgn0004861, FBgn0004872, FBgn0005624, FBgn0005694, FBgn0005695, FBgn0010313, FBgn00105…
GO:0006366	transcription from RNA polymerase II promoter	9.66087e-11	FBgn0000054, FBgn0000117, FBgn0000504, FBgn0000546, FBgn0000575, FBgn0001138, FBgn0001139, FBgn0001168, FBgn0001185, FBgn0001235, FBgn0001269, FBgn0001320, FBgn0001981, FBgn0002441, FBgn0002542, FBgn0002643, FBgn0002733, FBgn0003028, FBgn0003339, FBgn0003345, FBgn0003396, FBgn0003415, FBgn0003866, FBgn0003870, FBgn0003896, FBgn0003944, FBgn0004396, FBgn0004647, FBgn0004656, FBgn0004837, FBgn00048…
GO:0090066	regulation of anatomical structure size	1.11449e-10	FBgn0000319, FBgn0000497, FBgn0000635, FBgn0000658, FBgn0000723, FBgn0001085, FBgn0001320, FBgn0001323, FBgn0001961, FBgn0002413, FBgn0003301, FBgn0003502, FBgn0003514, FBgn0003716, FBgn0003870, FBgn0004009, FBgn0005536, FBgn0005634, FBgn0010113, FBgn0010379, FBgn0011742, FBgn0013733, FBgn0013984, FBgn0014011, FBgn0014020, FBgn0014133, FBgn0015269, FBgn0015609, FBgn0015777, FBgn0016797, FBgn00203…
GO:0010558	negative regulation of macromolecule biosynthetic process	1.44299e-10	FBgn0000097, FBgn0000504, FBgn0000546, FBgn0000575, FBgn0000577, FBgn0001139, FBgn0001168, FBgn0001320, FBgn0002441, FBgn0002521, FBgn0002733, FBgn0003022, FBgn0003028, FBgn0003044, FBgn0003165, FBgn0003396, FBgn0003483, FBgn0003732, FBgn0003866, FBgn0003870, FBgn0004009, FBgn0004110, FBgn0004647, FBgn0004656, FBgn0004837, FBgn0004838, FBgn0004859, FBgn0004860, FBgn0004861, FBgn0004872, FBgn00056…
GO:2000113	negative regulation of cellular macromolecule biosynthetic process	1.44299e-10	FBgn0000097, FBgn0000504, FBgn0000546, FBgn0000575, FBgn0000577, FBgn0001139, FBgn0001168, FBgn0001320, FBgn0002441, FBgn0002521, FBgn0002733, FBgn0003022, FBgn0003028, FBgn0003044, FBgn0003165, FBgn0003396, FBgn0003483, FBgn0003732, FBgn0003866, FBgn0003870, FBgn0004009, FBgn0004110, FBgn0004647, FBgn0004656, FBgn0004837, FBgn0004838, FBgn0004859, FBgn0004860, FBgn0004861, FBgn0004872, FBgn00056…
GO:0045934	negative regulation of nucleobase, nucleoside, nucleotide and nucleic acid metabolic process	1.47628e-10	FBgn0000097, FBgn0000504, FBgn0000546, FBgn0000575, FBgn0000577, FBgn0001139, FBgn0001168, FBgn0001320, FBgn0002441, FBgn0002521, FBgn0002733, FBgn0003022, FBgn0003028, FBgn0003044, FBgn0003165, FBgn0003396, FBgn0003483, FBgn0003732, FBgn0003866, FBgn0003870, FBgn0004009, FBgn0004110, FBgn0004647, FBgn0004656, FBgn0004837, FBgn0004859, FBgn0004860, FBgn0004861, FBgn0004872, FBgn0005613, FBgn00056…
GO:0051172	negative regulation of nitrogen compound metabolic process	1.47628e-10	FBgn0000097, FBgn0000504, FBgn0000546, FBgn0000575, FBgn0000577, FBgn0001139, FBgn0001168, FBgn0001320, FBgn0002441, FBgn0002521, FBgn0002733, FBgn0003022, FBgn0003028, FBgn0003044, FBgn0003165, FBgn0003396, FBgn0003483, FBgn0003732, FBgn0003866, FBgn0003870, FBgn0004009, FBgn0004110, FBgn0004647, FBgn0004656, FBgn0004837, FBgn0004859, FBgn0004860, FBgn0004861, FBgn0004872, FBgn0005613, FBgn00056…
GO:0035467	negative regulation of signaling pathway	1.49705e-10	FBgn0000097, FBgn0000547, FBgn0000635, FBgn0001139, FBgn0001169, FBgn0001332, FBgn0002121, FBgn0002973, FBgn0003371, FBgn0003463, FBgn0003892, FBgn0004390, FBgn0004569, FBgn0004603, FBgn0004647, FBgn0010575, FBgn0010602, FBgn0011285, FBgn0011591, FBgn0011817, FBgn0013469, FBgn0014388, FBgn0015024, FBgn0016917, FBgn0020309, FBgn0020493, FBgn0024250, FBgn0025740, FBgn0026379, FBgn0028984, FBgn00298…
GO:0044260	cellular macromolecule metabolic process	1.52455e-10	FBgn0000054, FBgn0000097, FBgn0000099, FBgn0000117, FBgn0000147, FBgn0000173, FBgn0000179, FBgn0000210, FBgn0000258, FBgn0000259, FBgn0000307, FBgn0000316, FBgn0000370, FBgn0000426, FBgn0000439, FBgn0000492, FBgn0000497, FBgn0000504, FBgn0000542, FBgn0000546, FBgn0000568, FBgn0000575, FBgn0000577, FBgn0000625, FBgn0000721, FBgn0000723, FBgn0000927, FBgn0001078, FBgn0001138, FBgn0001139, FBgn00011…
GO:0048610	cellular process involved in reproduction	1.63493e-10	FBgn0000042, FBgn0000097, FBgn0000117, FBgn0000158, FBgn0000250, FBgn0000307, FBgn0000319, FBgn0000463, FBgn0000546, FBgn0000547, FBgn0000562, FBgn0000575, FBgn0000636, FBgn0000927, FBgn0000928, FBgn0001233, FBgn0001297, FBgn0001961, FBgn0002121, FBgn0002673, FBgn0002780, FBgn0002899, FBgn0003022, FBgn0003079, FBgn0003165, FBgn0003371, FBgn0003391, FBgn0003392, FBgn0003463, FBgn0003483, FBgn00035…
GO:0007610	behavior	1.8393e-10	FBgn0000042, FBgn0000054, FBgn0000173, FBgn0000242, FBgn0000258, FBgn0000259, FBgn0000394, FBgn0000504, FBgn0000546, FBgn0000547, FBgn0000575, FBgn0000635, FBgn0000636, FBgn0000667, FBgn0000721, FBgn0001078, FBgn0001233, FBgn0001981, FBgn0002413, FBgn0002526, FBgn0002567, FBgn0002973, FBgn0003028, FBgn0003165, FBgn0003175, FBgn0003301, FBgn0003310, FBgn0003371, FBgn0003392, FBgn0003396, FBgn00034…
GO:0009890	negative regulation of biosynthetic process	2.28902e-10	FBgn0000097, FBgn0000504, FBgn0000546, FBgn0000575, FBgn0000577, FBgn0001139, FBgn0001168, FBgn0001320, FBgn0002441, FBgn0002521, FBgn0002733, FBgn0003022, FBgn0003028, FBgn0003044, FBgn0003165, FBgn0003396, FBgn0003483, FBgn0003732, FBgn0003866, FBgn0003870, FBgn0004009, FBgn0004110, FBgn0004647, FBgn0004656, FBgn0004837, FBgn0004838, FBgn0004859, FBgn0004860, FBgn0004861, FBgn0004872, FBgn00056…
GO:0031327	negative regulation of cellular biosynthetic process	2.28902e-10	FBgn0000097, FBgn0000504, FBgn0000546, FBgn0000575, FBgn0000577, FBgn0001139, FBgn0001168, FBgn0001320, FBgn0002441, FBgn0002521, FBgn0002733, FBgn0003022, FBgn0003028, FBgn0003044, FBgn0003165, FBgn0003396, FBgn0003483, FBgn0003732, FBgn0003866, FBgn0003870, FBgn0004009, FBgn0004110, FBgn0004647, FBgn0004656, FBgn0004837, FBgn0004838, FBgn0004859, FBgn0004860, FBgn0004861, FBgn0004872, FBgn00056…
GO:0007417	central nervous system development	3.42422e-10	FBgn0000042, FBgn0000210, FBgn0000259, FBgn0000439, FBgn0000463, FBgn0000492, FBgn0000504, FBgn0000546, FBgn0000547, FBgn0000575, FBgn0000577, FBgn0000635, FBgn0001235, FBgn0001981, FBgn0002526, FBgn0002543, FBgn0002973, FBgn0003391, FBgn0003870, FBgn0003984, FBgn0004009, FBgn0004179, FBgn0004368, FBgn0004370, FBgn0004607, FBgn0004647, FBgn0004652, FBgn0004861, FBgn0005558, FBgn0005585, FBgn00056…
GO:0001736	establishment of planar polarity	4.85746e-10	FBgn0000097, FBgn0000463, FBgn0000497, FBgn0000542, FBgn0000658, FBgn0001084, FBgn0001085, FBgn0001297, FBgn0002413, FBgn0002945, FBgn0003310, FBgn0003391, FBgn0003514, FBgn0004009, FBgn0004569, FBgn0004647, FBgn0005630, FBgn0005634, FBgn0011817, FBgn0014020, FBgn0014343, FBgn0014388, FBgn0015609, FBgn0015778, FBgn0026320, FBgn0041203, FBgn0067864, FBgn0086364, FBgn0243512, FBgn0259212, FBgn02609…
GO:0009892	negative regulation of metabolic process	4.98133e-10	FBgn0000097, FBgn0000504, FBgn0000546, FBgn0000575, FBgn0000577, FBgn0001139, FBgn0001168, FBgn0001219, FBgn0001320, FBgn0002441, FBgn0002521, FBgn0002733, FBgn0003022, FBgn0003028, FBgn0003044, FBgn0003138, FBgn0003165, FBgn0003261, FBgn0003396, FBgn0003483, FBgn0003732, FBgn0003866, FBgn0003870, FBgn0004009, FBgn0004110, FBgn0004399, FBgn0004647, FBgn0004656, FBgn0004837, FBgn0004838, FBgn00048…
GO:0040008	regulation of growth	5.08925e-10	FBgn0000504, FBgn0000635, FBgn0001332, FBgn0002121, FBgn0002413, FBgn0003079, FBgn0003165, FBgn0003371, FBgn0003716, FBgn0003944, FBgn0003997, FBgn0004583, FBgn0004647, FBgn0005558, FBgn0010379, FBgn0010575, FBgn0011300, FBgn0011577, FBgn0011739, FBgn0013733, FBgn0013984, FBgn0014133, FBgn0015269, FBgn0015513, FBgn0015609, FBgn0017581, FBgn0020238, FBgn0020386, FBgn0023215, FBgn0024250, FBgn00263…
GO:0016049	cell growth	7.52254e-10	FBgn0000723, FBgn0001085, FBgn0002413, FBgn0003301, FBgn0003514, FBgn0003716, FBgn0004009, FBgn0005536, FBgn0010113, FBgn0010379, FBgn0013733, FBgn0013984, FBgn0014011, FBgn0014020, FBgn0014133, FBgn0015269, FBgn0015609, FBgn0016797, FBgn0020386, FBgn0020493, FBgn0023172, FBgn0023215, FBgn0024277, FBgn0026379, FBgn0028386, FBgn0033159, FBgn0035876, FBgn0037647, FBgn0038100, FBgn0041092, FBgn00411…
GO:0007164	establishment of tissue polarity	7.56119e-10	FBgn0000097, FBgn0000463, FBgn0000497, FBgn0000542, FBgn0000658, FBgn0001084, FBgn0001085, FBgn0001297, FBgn0002413, FBgn0002945, FBgn0003310, FBgn0003391, FBgn0003514, FBgn0004009, FBgn0004569, FBgn0004647, FBgn0005630, FBgn0005634, FBgn0011817, FBgn0014020, FBgn0014343, FBgn0014388, FBgn0015609, FBgn0015778, FBgn0026320, FBgn0041203, FBgn0067864, FBgn0086364, FBgn0243512, FBgn0259212, FBgn02609…
GO:0010605	negative regulation of macromolecule metabolic process	9.67202e-10	FBgn0000097, FBgn0000504, FBgn0000546, FBgn0000575, FBgn0000577, FBgn0001139, FBgn0001168, FBgn0001219, FBgn0001320, FBgn0002441, FBgn0002521, FBgn0002733, FBgn0003022, FBgn0003028, FBgn0003044, FBgn0003138, FBgn0003165, FBgn0003261, FBgn0003396, FBgn0003483, FBgn0003732, FBgn0003866, FBgn0003870, FBgn0004009, FBgn0004110, FBgn0004399, FBgn0004647, FBgn0004656, FBgn0004837, FBgn0004838, FBgn00048…
GO:0031324	negative regulation of cellular metabolic process	9.73527e-10	FBgn0000097, FBgn0000504, FBgn0000546, FBgn0000575, FBgn0000577, FBgn0001139, FBgn0001168, FBgn0001320, FBgn0002441, FBgn0002521, FBgn0002733, FBgn0003022, FBgn0003028, FBgn0003044, FBgn0003138, FBgn0003165, FBgn0003396, FBgn0003483, FBgn0003732, FBgn0003866, FBgn0003870, FBgn0004009, FBgn0004110, FBgn0004647, FBgn0004656, FBgn0004837, FBgn0004838, FBgn0004859, FBgn0004860, FBgn0004861, FBgn00048…
GO:0022603	regulation of anatomical structure morphogenesis	1.14515e-09	FBgn0000097, FBgn0000117, FBgn0000658, FBgn0002945, FBgn0003396, FBgn0003716, FBgn0003866, FBgn0003997, FBgn0004009, FBgn0004390, FBgn0004647, FBgn0004837, FBgn0005536, FBgn0005672, FBgn0011217, FBgn0011285, FBgn0011739, FBgn0013469, FBgn0013733, FBgn0014011, FBgn0014020, FBgn0014133, FBgn0014388, FBgn0015609, FBgn0015754, FBgn0016081, FBgn0021873, FBgn0023172, FBgn0024277, FBgn0025641, FBgn00296…
GO:0010646	regulation of cell communication	1.15363e-09	FBgn0000097, FBgn0000117, FBgn0000547, FBgn0000635, FBgn0001139, FBgn0001169, FBgn0001332, FBgn0002121, FBgn0002413, FBgn0002973, FBgn0003022, FBgn0003165, FBgn0003292, FBgn0003371, FBgn0003392, FBgn0003415, FBgn0003463, FBgn0003892, FBgn0003984, FBgn0004009, FBgn0004390, FBgn0004569, FBgn0004603, FBgn0004647, FBgn0005672, FBgn0010575, FBgn0010602, FBgn0011285, FBgn0011577, FBgn0011591, FBgn00118…
GO:0001708	cell fate specification	1.3068e-09	FBgn0000117, FBgn0000158, FBgn0000216, FBgn0000463, FBgn0000492, FBgn0001981, FBgn0002543, FBgn0002732, FBgn0002945, FBgn0002973, FBgn0003177, FBgn0003720, FBgn0003896, FBgn0003944, FBgn0003984, FBgn0004009, FBgn0004101, FBgn0004110, FBgn0004569, FBgn0004647, FBgn0004837, FBgn0005558, FBgn0010113, FBgn0011285, FBgn0011591, FBgn0011739, FBgn0014388, FBgn0023001, FBgn0026320, FBgn0259176, FBgn02606…
GO:0035222	wing disc pattern formation	1.56078e-09	FBgn0000099, FBgn0000179, FBgn0000463, FBgn0000492, FBgn0000497, FBgn0000577, FBgn0001169, FBgn0001269, FBgn0003396, FBgn0003415, FBgn0003716, FBgn0003866, FBgn0003892, FBgn0003975, FBgn0004009, FBgn0004647, FBgn0004837, FBgn0004859, FBgn0010575, FBgn0011577, FBgn0011591, FBgn0014037, FBgn0020238, FBgn0024234, FBgn0027594, FBgn0028386, FBgn0040071, FBgn0040532, FBgn0041604, FBgn0044028, FBgn02618…
GO:0007447	imaginal disc pattern formation	1.66464e-09	FBgn0000099, FBgn0000179, FBgn0000463, FBgn0000492, FBgn0000497, FBgn0000577, FBgn0000658, FBgn0001169, FBgn0001235, FBgn0001269, FBgn0003396, FBgn0003415, FBgn0003716, FBgn0003866, FBgn0003892, FBgn0003975, FBgn0003984, FBgn0004009, FBgn0004647, FBgn0004837, FBgn0004854, FBgn0004859, FBgn0010575, FBgn0011577, FBgn0011591, FBgn0014037, FBgn0020238, FBgn0020493, FBgn0024234, FBgn0027594, FBgn00283…
GO:0023033	signaling pathway	2.07479e-09	FBgn0000097, FBgn0000117, FBgn0000119, FBgn0000216, FBgn0000250, FBgn0000258, FBgn0000463, FBgn0000546, FBgn0000547, FBgn0000635, FBgn0000658, FBgn0001085, FBgn0001139, FBgn0001169, FBgn0001233, FBgn0001297, FBgn0001332, FBgn0002121, FBgn0002413, FBgn0002567, FBgn0002643, FBgn0002732, FBgn0002733, FBgn0002901, FBgn0002945, FBgn0002973, FBgn0003022, FBgn0003079, FBgn0003177, FBgn0003250, FBgn00033…
GO:0044237	cellular metabolic process	2.74558e-09	FBgn0000054, FBgn0000097, FBgn0000099, FBgn0000117, FBgn0000147, FBgn0000173, FBgn0000179, FBgn0000210, FBgn0000250, FBgn0000258, FBgn0000259, FBgn0000307, FBgn0000316, FBgn0000370, FBgn0000409, FBgn0000416, FBgn0000426, FBgn0000439, FBgn0000492, FBgn0000497, FBgn0000504, FBgn0000542, FBgn0000546, FBgn0000562, FBgn0000568, FBgn0000575, FBgn0000577, FBgn0000625, FBgn0000721, FBgn0000723, FBgn00009…
GO:0051960	regulation of nervous system development	2.88622e-09	FBgn0000097, FBgn0000147, FBgn0000463, FBgn0000547, FBgn0000635, FBgn0002121, FBgn0002973, FBgn0003079, FBgn0003165, FBgn0003371, FBgn0003716, FBgn0004390, FBgn0004647, FBgn0005536, FBgn0010300, FBgn0010379, FBgn0011217, FBgn0011285, FBgn0011739, FBgn0013733, FBgn0014011, FBgn0014020, FBgn0014133, FBgn0014388, FBgn0015609, FBgn0015754, FBgn0016081, FBgn0021873, FBgn0023172, FBgn0024277, FBgn00256…
GO:0007049	cell cycle	2.92079e-09	FBgn0000147, FBgn0000158, FBgn0000426, FBgn0000463, FBgn0000927, FBgn0001233, FBgn0001297, FBgn0001320, FBgn0001323, FBgn0001961, FBgn0002121, FBgn0002441, FBgn0002526, FBgn0002673, FBgn0002716, FBgn0002878, FBgn0002899, FBgn0002901, FBgn0002948, FBgn0003087, FBgn0003138, FBgn0003162, FBgn0003165, FBgn0003302, FBgn0003502, FBgn0003525, FBgn0003654, FBgn0003720, FBgn0003732, FBgn0003884, FBgn00038…
GO:0001700	embryonic development via the syncytial blastoderm	3.54129e-09	FBgn0000097, FBgn0000117, FBgn0000283, FBgn0000316, FBgn0000546, FBgn0000547, FBgn0000575, FBgn0000723, FBgn0001219, FBgn0001297, FBgn0001961, FBgn0002121, FBgn0002441, FBgn0003165, FBgn0003177, FBgn0003391, FBgn0003396, FBgn0003502, FBgn0003514, FBgn0003716, FBgn0003866, FBgn0003896, FBgn0003997, FBgn0004009, FBgn0004049, FBgn0004603, FBgn0004647, FBgn0005536, FBgn0005634, FBgn0005640, FBgn00117…
GO:0051093	negative regulation of developmental process	3.90987e-09	FBgn0000097, FBgn0000117, FBgn0000463, FBgn0000504, FBgn0000547, FBgn0000928, FBgn0001981, FBgn0002121, FBgn0002643, FBgn0003022, FBgn0003371, FBgn0003391, FBgn0003396, FBgn0003716, FBgn0003866, FBgn0004009, FBgn0004569, FBgn0004583, FBgn0004647, FBgn0004837, FBgn0004870, FBgn0004872, FBgn0005672, FBgn0010113, FBgn0010300, FBgn0010602, FBgn0011217, FBgn0011285, FBgn0011577, FBgn0011666, FBgn00141…
GO:0006928	cellular component movement	3.93802e-09	FBgn0000097, FBgn0000463, FBgn0000546, FBgn0001297, FBgn0001320, FBgn0001323, FBgn0002526, FBgn0002543, FBgn0002973, FBgn0003079, FBgn0003165, FBgn0003391, FBgn0003392, FBgn0003447, FBgn0003514, FBgn0003716, FBgn0003862, FBgn0003896, FBgn0003984, FBgn0004110, FBgn0004603, FBgn0004647, FBgn0004838, FBgn0005558, FBgn0005634, FBgn0005672, FBgn0010105, FBgn0010768, FBgn0011592, FBgn0014011, FBgn00140…
GO:0007411	axon guidance	3.95993e-09	FBgn0000099, FBgn0000258, FBgn0000504, FBgn0000577, FBgn0000636, FBgn0000723, FBgn0001219, FBgn0002526, FBgn0002543, FBgn0003138, FBgn0003391, FBgn0003435, FBgn0003862, FBgn0003892, FBgn0003896, FBgn0004368, FBgn0004370, FBgn0004569, FBgn0004647, FBgn0004652, FBgn0004838, FBgn0004885, FBgn0005624, FBgn0005630, FBgn0010105, FBgn0010300, FBgn0010575, FBgn0011259, FBgn0011300, FBgn0011592, FBgn00137…
GO:0009792	embryo development ending in birth or egg hatching	3.95993e-09	FBgn0000097, FBgn0000117, FBgn0000283, FBgn0000316, FBgn0000546, FBgn0000547, FBgn0000575, FBgn0000723, FBgn0001219, FBgn0001297, FBgn0001961, FBgn0002121, FBgn0002441, FBgn0003165, FBgn0003177, FBgn0003391, FBgn0003396, FBgn0003502, FBgn0003514, FBgn0003716, FBgn0003866, FBgn0003896, FBgn0003997, FBgn0004009, FBgn0004049, FBgn0004603, FBgn0004647, FBgn0005536, FBgn0005634, FBgn0005640, FBgn00117…
GO:0035466	regulation of signaling pathway	4.05423e-09	FBgn0000097, FBgn0000547, FBgn0000635, FBgn0001139, FBgn0001169, FBgn0001332, FBgn0002121, FBgn0002973, FBgn0003022, FBgn0003177, FBgn0003310, FBgn0003371, FBgn0003390, FBgn0003415, FBgn0003463, FBgn0003892, FBgn0003984, FBgn0004390, FBgn0004569, FBgn0004603, FBgn0004647, FBgn0005558, FBgn0005672, FBgn0010575, FBgn0010602, FBgn0011236, FBgn0011285, FBgn0011577, FBgn0011591, FBgn0011817, FBgn00134…
GO:0001754	eye photoreceptor cell differentiation	4.23915e-09	FBgn0000097, FBgn0000210, FBgn0000463, FBgn0000575, FBgn0001085, FBgn0001168, FBgn0001233, FBgn0001235, FBgn0001297, FBgn0001316, FBgn0003310, FBgn0003654, FBgn0003870, FBgn0004049, FBgn0004390, FBgn0004449, FBgn0004583, FBgn0004647, FBgn0004854, FBgn0005536, FBgn0005630, FBgn0005672, FBgn0011217, FBgn0011661, FBgn0011739, FBgn0014011, FBgn0014388, FBgn0015609, FBgn0015778, FBgn0016081, FBgn00167…
GO:0006807	nitrogen compound metabolic process	4.34522e-09	FBgn0000054, FBgn0000097, FBgn0000099, FBgn0000117, FBgn0000179, FBgn0000210, FBgn0000307, FBgn0000316, FBgn0000370, FBgn0000426, FBgn0000439, FBgn0000492, FBgn0000504, FBgn0000546, FBgn0000562, FBgn0000568, FBgn0000575, FBgn0000577, FBgn0000625, FBgn0000927, FBgn0001078, FBgn0001138, FBgn0001139, FBgn0001168, FBgn0001185, FBgn0001219, FBgn0001235, FBgn0001269, FBgn0001297, FBgn0001320, FBgn00013…
GO:0050767	regulation of neurogenesis	4.49402e-09	FBgn0000097, FBgn0000147, FBgn0000463, FBgn0000547, FBgn0002121, FBgn0002973, FBgn0003079, FBgn0004390, FBgn0004647, FBgn0005536, FBgn0010300, FBgn0010379, FBgn0011217, FBgn0011285, FBgn0011739, FBgn0013733, FBgn0014011, FBgn0014020, FBgn0014133, FBgn0014388, FBgn0015609, FBgn0015754, FBgn0016081, FBgn0021873, FBgn0023172, FBgn0024277, FBgn0025641, FBgn0026379, FBgn0029688, FBgn0040465, FBgn00411…
GO:0007167	enzyme linked receptor protein signaling pathway	5.007e-09	FBgn0000547, FBgn0000635, FBgn0001233, FBgn0002121, FBgn0003022, FBgn0003079, FBgn0003310, FBgn0003396, FBgn0003463, FBgn0003716, FBgn0003720, FBgn0003867, FBgn0003896, FBgn0003984, FBgn0004390, FBgn0004569, FBgn0004583, FBgn0004598, FBgn0004603, FBgn0005558, FBgn0005672, FBgn0010379, FBgn0011300, FBgn0011577, FBgn0013272, FBgn0013984, FBgn0014020, FBgn0014388, FBgn0016794, FBgn0016977, FBgn00203…
GO:0006935	chemotaxis	5.51496e-09	FBgn0000099, FBgn0000258, FBgn0000504, FBgn0000577, FBgn0000636, FBgn0000723, FBgn0001219, FBgn0002526, FBgn0002543, FBgn0003138, FBgn0003391, FBgn0003435, FBgn0003862, FBgn0003892, FBgn0003896, FBgn0004368, FBgn0004370, FBgn0004569, FBgn0004647, FBgn0004652, FBgn0004838, FBgn0004885, FBgn0005624, FBgn0005630, FBgn0010105, FBgn0010300, FBgn0010575, FBgn0011259, FBgn0011300, FBgn0011592, FBgn00137…
GO:0045596	negative regulation of cell differentiation	6.58835e-09	FBgn0000097, FBgn0000117, FBgn0000463, FBgn0000547, FBgn0000928, FBgn0001981, FBgn0002121, FBgn0002643, FBgn0003022, FBgn0003371, FBgn0003391, FBgn0003716, FBgn0004009, FBgn0004569, FBgn0004647, FBgn0004837, FBgn0004872, FBgn0010113, FBgn0010300, FBgn0010602, FBgn0011217, FBgn0011285, FBgn0011577, FBgn0011666, FBgn0014133, FBgn0014388, FBgn0015609, FBgn0016917, FBgn0020493, FBgn0021873, FBgn00258…
GO:0065008	regulation of biological quality	7.50126e-09	FBgn0000042, FBgn0000117, FBgn0000250, FBgn0000319, FBgn0000463, FBgn0000497, FBgn0000547, FBgn0000568, FBgn0000635, FBgn0000658, FBgn0000667, FBgn0000723, FBgn0001085, FBgn0001219, FBgn0001233, FBgn0001316, FBgn0001320, FBgn0001323, FBgn0001961, FBgn0002121, FBgn0002413, FBgn0002901, FBgn0003028, FBgn0003138, FBgn0003165, FBgn0003292, FBgn0003301, FBgn0003371, FBgn0003390, FBgn0003391, FBgn00033…
GO:0048646	anatomical structure formation involved in morphogenesis	8.65759e-09	FBgn0000042, FBgn0000117, FBgn0000158, FBgn0000216, FBgn0000250, FBgn0000307, FBgn0000319, FBgn0000463, FBgn0000497, FBgn0000546, FBgn0000547, FBgn0000562, FBgn0001085, FBgn0001169, FBgn0001235, FBgn0001316, FBgn0002543, FBgn0002643, FBgn0002673, FBgn0002899, FBgn0002973, FBgn0003292, FBgn0003339, FBgn0003391, FBgn0003392, FBgn0003396, FBgn0003483, FBgn0003502, FBgn0003514, FBgn0003654, FBgn00037…
GO:0008361	regulation of cell size	9.24996e-09	FBgn0000723, FBgn0001085, FBgn0002413, FBgn0003301, FBgn0003514, FBgn0003716, FBgn0004009, FBgn0005536, FBgn0010113, FBgn0010379, FBgn0013733, FBgn0013984, FBgn0014011, FBgn0014020, FBgn0014133, FBgn0015269, FBgn0015609, FBgn0016797, FBgn0020386, FBgn0020493, FBgn0023172, FBgn0023215, FBgn0024277, FBgn0026379, FBgn0028386, FBgn0033159, FBgn0035876, FBgn0037647, FBgn0038100, FBgn0041092, FBgn00411…
GO:0007420	brain development	1.14627e-08	FBgn0000042, FBgn0000259, FBgn0000439, FBgn0000492, FBgn0000546, FBgn0000547, FBgn0000575, FBgn0000577, FBgn0000635, FBgn0001235, FBgn0002526, FBgn0002543, FBgn0003391, FBgn0003870, FBgn0003984, FBgn0004179, FBgn0005558, FBgn0005585, FBgn0005630, FBgn0010300, FBgn0011259, FBgn0011300, FBgn0013733, FBgn0015754, FBgn0020617, FBgn0024196, FBgn0024277, FBgn0025800, FBgn0025936, FBgn0029092, FBgn00315…
GO:0016055	Wnt receptor signaling pathway	1.84618e-08	FBgn0000117, FBgn0000119, FBgn0000258, FBgn0000658, FBgn0001085, FBgn0001139, FBgn0001332, FBgn0002413, FBgn0002945, FBgn0003371, FBgn0003390, FBgn0003415, FBgn0004009, FBgn0011577, FBgn0011817, FBgn0014020, FBgn0015024, FBgn0016797, FBgn0016917, FBgn0016977, FBgn0020309, FBgn0020496, FBgn0029175, FBgn0031903, FBgn0035142, FBgn0037657, FBgn0041604, FBgn0044028, FBgn0085432, FBgn0250823, FBgn02609…
GO:0060284	regulation of cell development	1.92638e-08	FBgn0000097, FBgn0000147, FBgn0000463, FBgn0000547, FBgn0000635, FBgn0002121, FBgn0002973, FBgn0003079, FBgn0003165, FBgn0003371, FBgn0003483, FBgn0003655, FBgn0003716, FBgn0003997, FBgn0004009, FBgn0004390, FBgn0004647, FBgn0004838, FBgn0005536, FBgn0005672, FBgn0010300, FBgn0010379, FBgn0011217, FBgn0011285, FBgn0011739, FBgn0013469, FBgn0013733, FBgn0014011, FBgn0014020, FBgn0014133, FBgn00143…
GO:0042067	establishment of ommatidial planar polarity	2.63928e-08	FBgn0000097, FBgn0000463, FBgn0000497, FBgn0000542, FBgn0000658, FBgn0001085, FBgn0001297, FBgn0002413, FBgn0003310, FBgn0003391, FBgn0004009, FBgn0004569, FBgn0004647, FBgn0005630, FBgn0011817, FBgn0014020, FBgn0014343, FBgn0014388, FBgn0015609, FBgn0015778, FBgn0086364, FBgn0243512, FBgn0259212, FBgn0261617
GO:0023052	signaling	2.798e-08	FBgn0000097, FBgn0000117, FBgn0000119, FBgn0000216, FBgn0000250, FBgn0000258, FBgn0000319, FBgn0000463, FBgn0000504, FBgn0000546, FBgn0000547, FBgn0000635, FBgn0000658, FBgn0001085, FBgn0001139, FBgn0001169, FBgn0001219, FBgn0001233, FBgn0001297, FBgn0001332, FBgn0002121, FBgn0002413, FBgn0002567, FBgn0002643, FBgn0002732, FBgn0002733, FBgn0002901, FBgn0002945, FBgn0002973, FBgn0003022, FBgn00030…
GO:0042221	response to chemical stimulus	2.80744e-08	FBgn0000054, FBgn0000099, FBgn0000173, FBgn0000210, FBgn0000242, FBgn0000258, FBgn0000261, FBgn0000504, FBgn0000546, FBgn0000568, FBgn0000577, FBgn0000635, FBgn0000636, FBgn0000723, FBgn0001078, FBgn0001168, FBgn0001219, FBgn0001981, FBgn0002121, FBgn0002413, FBgn0002526, FBgn0002543, FBgn0002567, FBgn0003138, FBgn0003301, FBgn0003310, FBgn0003371, FBgn0003391, FBgn0003392, FBgn0003396, FBgn00034…
GO:0032535	regulation of cellular component size	2.87414e-08	FBgn0000723, FBgn0001085, FBgn0001961, FBgn0002413, FBgn0003301, FBgn0003502, FBgn0003514, FBgn0003716, FBgn0004009, FBgn0005536, FBgn0010113, FBgn0010379, FBgn0011742, FBgn0013733, FBgn0013984, FBgn0014011, FBgn0014020, FBgn0014133, FBgn0015269, FBgn0015609, FBgn0016797, FBgn0020386, FBgn0020493, FBgn0021814, FBgn0023172, FBgn0023215, FBgn0024277, FBgn0026379, FBgn0028386, FBgn0033159, FBgn00336…
GO:0016477	cell migration	3.17812e-08	FBgn0000097, FBgn0000463, FBgn0000546, FBgn0001297, FBgn0001320, FBgn0001323, FBgn0002526, FBgn0002543, FBgn0002973, FBgn0003079, FBgn0003165, FBgn0003391, FBgn0003392, FBgn0003447, FBgn0003514, FBgn0003716, FBgn0003862, FBgn0003984, FBgn0004110, FBgn0004603, FBgn0004647, FBgn0004838, FBgn0005558, FBgn0005634, FBgn0005672, FBgn0014011, FBgn0014020, FBgn0015477, FBgn0016078, FBgn0016917, FBgn00169…
GO:0008586	imaginal disc-derived wing vein morphogenesis	3.57585e-08	FBgn0000463, FBgn0000575, FBgn0001169, FBgn0003175, FBgn0003396, FBgn0003463, FBgn0003984, FBgn0004837, FBgn0004885, FBgn0011224, FBgn0011577, FBgn0011817, FBgn0024234, FBgn0035142, FBgn0037657, FBgn0041184, FBgn0086901, FBgn0260003, FBgn0261648, FBgn0261885
GO:0002118	aggressive behavior	4.24634e-08	FBgn0000042, FBgn0000242, FBgn0000547, FBgn0000575, FBgn0002526, FBgn0003175, FBgn0003870, FBgn0004652, FBgn0005630, FBgn0005771, FBgn0010905, FBgn0013272, FBgn0015024, FBgn0020513, FBgn0025571, FBgn0026179, FBgn0026713, FBgn0028953, FBgn0030844, FBgn0052541, FBgn0086686, FBgn0261446, FBgn0261570, FBgn0261822
GO:0048732	gland development	4.49303e-08	FBgn0000210, FBgn0000546, FBgn0000568, FBgn0000625, FBgn0001078, FBgn0001085, FBgn0001168, FBgn0001235, FBgn0002121, FBgn0002543, FBgn0003079, FBgn0003339, FBgn0003391, FBgn0003392, FBgn0003396, FBgn0003463, FBgn0003502, FBgn0003716, FBgn0003720, FBgn0003866, FBgn0003997, FBgn0004009, FBgn0004110, FBgn0004396, FBgn0004432, FBgn0004603, FBgn0004647, FBgn0005634, FBgn0005672, FBgn0010488, FBgn00106…
GO:0051674	localization of cell	4.74732e-08	FBgn0000097, FBgn0000117, FBgn0000463, FBgn0000546, FBgn0001297, FBgn0001320, FBgn0001323, FBgn0002526, FBgn0002543, FBgn0002973, FBgn0003079, FBgn0003165, FBgn0003391, FBgn0003392, FBgn0003447, FBgn0003483, FBgn0003514, FBgn0003716, FBgn0003862, FBgn0003984, FBgn0004110, FBgn0004603, FBgn0004647, FBgn0004838, FBgn0005558, FBgn0005634, FBgn0005672, FBgn0014011, FBgn0014020, FBgn0015477, FBgn00160…
GO:0001751	compound eye photoreceptor cell differentiation	4.8889e-08	FBgn0000097, FBgn0000210, FBgn0000463, FBgn0000575, FBgn0001085, FBgn0001168, FBgn0001233, FBgn0001235, FBgn0001297, FBgn0001316, FBgn0003310, FBgn0003870, FBgn0004390, FBgn0004449, FBgn0004583, FBgn0004647, FBgn0004854, FBgn0005536, FBgn0005630, FBgn0005672, FBgn0011217, FBgn0011661, FBgn0011739, FBgn0014011, FBgn0014388, FBgn0015609, FBgn0015778, FBgn0016081, FBgn0016794, FBgn0021873, FBgn00230…
GO:0035218	leg disc development	5.06815e-08	FBgn0000099, FBgn0000242, FBgn0000463, FBgn0000497, FBgn0000658, FBgn0001235, FBgn0003345, FBgn0003866, FBgn0003944, FBgn0003975, FBgn0003984, FBgn0004009, FBgn0004647, FBgn0004854, FBgn0004870, FBgn0004892, FBgn0004893, FBgn0011577, FBgn0011764, FBgn0024244, FBgn0036558, FBgn0086655, FBgn0260941, FBgn0261885, FBgn0261963
GO:0031325	positive regulation of cellular metabolic process	5.25165e-08	FBgn0000054, FBgn0000117, FBgn0000250, FBgn0000504, FBgn0001185, FBgn0001235, FBgn0002643, FBgn0003028, FBgn0003165, FBgn0003862, FBgn0004050, FBgn0004110, FBgn0004583, FBgn0004647, FBgn0004837, FBgn0004838, FBgn0004859, FBgn0005558, FBgn0005630, FBgn0010105, FBgn0010280, FBgn0010355, FBgn0011604, FBgn0011766, FBgn0013263, FBgn0014343, FBgn0015903, FBgn0026160, FBgn0031145, FBgn0031820, FBgn00337…
GO:0048645	organ formation	6.72598e-08	FBgn0000117, FBgn0000216, FBgn0001085, FBgn0001169, FBgn0001235, FBgn0002543, FBgn0002973, FBgn0003339, FBgn0003396, FBgn0003716, FBgn0003866, FBgn0003944, FBgn0004009, FBgn0004647, FBgn0004837, FBgn0004854, FBgn0004859, FBgn0005672, FBgn0011577, FBgn0011592, FBgn0015774, FBgn0024250, FBgn0026320, FBgn0039632
GO:0060560	developmental growth involved in morphogenesis	6.72598e-08	FBgn0000117, FBgn0000723, FBgn0001085, FBgn0003301, FBgn0003514, FBgn0003716, FBgn0003870, FBgn0004009, FBgn0005536, FBgn0010113, FBgn0013733, FBgn0014011, FBgn0014020, FBgn0014133, FBgn0015609, FBgn0016797, FBgn0020493, FBgn0023172, FBgn0024277, FBgn0033159, FBgn0041092, FBgn0259212, FBgn0259984, FBgn0261985
GO:0045664	regulation of neuron differentiation	6.83338e-08	FBgn0000097, FBgn0003079, FBgn0004390, FBgn0004647, FBgn0005536, FBgn0010379, FBgn0011217, FBgn0011285, FBgn0011739, FBgn0013733, FBgn0014011, FBgn0014020, FBgn0014133, FBgn0014388, FBgn0015609, FBgn0015754, FBgn0016081, FBgn0021873, FBgn0023172, FBgn0024277, FBgn0025641, FBgn0026379, FBgn0029688, FBgn0040465, FBgn0041184, FBgn0041203, FBgn0259984, FBgn0261649
GO:0002121	inter-male aggressive behavior	8.84247e-08	FBgn0000042, FBgn0000242, FBgn0000547, FBgn0000575, FBgn0002526, FBgn0003175, FBgn0003870, FBgn0005630, FBgn0005771, FBgn0010905, FBgn0013272, FBgn0015024, FBgn0020513, FBgn0025571, FBgn0026179, FBgn0026713, FBgn0028953, FBgn0030844, FBgn0052541, FBgn0086686, FBgn0261446, FBgn0261570, FBgn0261822
GO:0042330	taxis	9.59664e-08	FBgn0000099, FBgn0000258, FBgn0000504, FBgn0000577, FBgn0000636, FBgn0000723, FBgn0001219, FBgn0002526, FBgn0002543, FBgn0003138, FBgn0003391, FBgn0003435, FBgn0003862, FBgn0003892, FBgn0003896, FBgn0004368, FBgn0004370, FBgn0004569, FBgn0004647, FBgn0004652, FBgn0004838, FBgn0004885, FBgn0005624, FBgn0005630, FBgn0010105, FBgn0010300, FBgn0010575, FBgn0011259, FBgn0011300, FBgn0011592, FBgn00118…
GO:0051128	regulation of cellular component organization	1.05022e-07	FBgn0000635, FBgn0001085, FBgn0001320, FBgn0001323, FBgn0001961, FBgn0002183, FBgn0002413, FBgn0002948, FBgn0002973, FBgn0003165, FBgn0003302, FBgn0003371, FBgn0003392, FBgn0003483, FBgn0003502, FBgn0003514, FBgn0003525, FBgn0003655, FBgn0003716, FBgn0003721, FBgn0003884, FBgn0004052, FBgn0004624, FBgn0004838, FBgn0010105, FBgn0010379, FBgn0011661, FBgn0011739, FBgn0011742, FBgn0013733, FBgn00139…
GO:0048598	embryonic morphogenesis	1.1273e-07	FBgn0000097, FBgn0000117, FBgn0000439, FBgn0000546, FBgn0000547, FBgn0000575, FBgn0000723, FBgn0001297, FBgn0002121, FBgn0002526, FBgn0002643, FBgn0003079, FBgn0003087, FBgn0003138, FBgn0003165, FBgn0003177, FBgn0003391, FBgn0003396, FBgn0003463, FBgn0003502, FBgn0003525, FBgn0003716, FBgn0003720, FBgn0003866, FBgn0003896, FBgn0003944, FBgn0003997, FBgn0004009, FBgn0004049, FBgn0004052, FBgn00041…
GO:0009952	anterior/posterior pattern formation	1.30518e-07	FBgn0000179, FBgn0000463, FBgn0000546, FBgn0000577, FBgn0001233, FBgn0001269, FBgn0001320, FBgn0002121, FBgn0002899, FBgn0003165, FBgn0003391, FBgn0003396, FBgn0003463, FBgn0003483, FBgn0003514, FBgn0003655, FBgn0003716, FBgn0003720, FBgn0003721, FBgn0003867, FBgn0003891, FBgn0003892, FBgn0003896, FBgn0003944, FBgn0004009, FBgn0004390, FBgn0004399, FBgn0004647, FBgn0004656, FBgn0004838, FBgn00048…
GO:0007163	establishment or maintenance of cell polarity	1.54396e-07	FBgn0000097, FBgn0000117, FBgn0000147, FBgn0000463, FBgn0000497, FBgn0000542, FBgn0000562, FBgn0000658, FBgn0001084, FBgn0001085, FBgn0001297, FBgn0002121, FBgn0002413, FBgn0002948, FBgn0003079, FBgn0003177, FBgn0003310, FBgn0003391, FBgn0003447, FBgn0004009, FBgn0004049, FBgn0004569, FBgn0004647, FBgn0005630, FBgn0005634, FBgn0011224, FBgn0011661, FBgn0011817, FBgn0014011, FBgn0014020, FBgn00143…
GO:0061061	muscle structure development	1.67238e-07	FBgn0000097, FBgn0000099, FBgn0000210, FBgn0000394, FBgn0000492, FBgn0000546, FBgn0000547, FBgn0000635, FBgn0001297, FBgn0001320, FBgn0002441, FBgn0002973, FBgn0003165, FBgn0003292, FBgn0003345, FBgn0003371, FBgn0003716, FBgn0003944, FBgn0003975, FBgn0003984, FBgn0004009, FBgn0004110, FBgn0004133, FBgn0004624, FBgn0004647, FBgn0004652, FBgn0005634, FBgn0010280, FBgn0010768, FBgn0011285, FBgn00116…
GO:0010557	positive regulation of macromolecule biosynthetic process	1.7212e-07	FBgn0000054, FBgn0000117, FBgn0000504, FBgn0001185, FBgn0001235, FBgn0002643, FBgn0003028, FBgn0003165, FBgn0003862, FBgn0004050, FBgn0004110, FBgn0004647, FBgn0004837, FBgn0004838, FBgn0004859, FBgn0005558, FBgn0005630, FBgn0010280, FBgn0010355, FBgn0011604, FBgn0011766, FBgn0013263, FBgn0014343, FBgn0015903, FBgn0026160, FBgn0031820, FBgn0033748, FBgn0033749, FBgn0034667, FBgn0037657, FBgn00380…
GO:0031328	positive regulation of cellular biosynthetic process	1.77916e-07	FBgn0000054, FBgn0000117, FBgn0000250, FBgn0000504, FBgn0001185, FBgn0001235, FBgn0002643, FBgn0003028, FBgn0003165, FBgn0003862, FBgn0004050, FBgn0004110, FBgn0004647, FBgn0004837, FBgn0004838, FBgn0004859, FBgn0005558, FBgn0005630, FBgn0010280, FBgn0010355, FBgn0011604, FBgn0011766, FBgn0013263, FBgn0014343, FBgn0015903, FBgn0026160, FBgn0031145, FBgn0031820, FBgn0033748, FBgn0033749, FBgn00346…
GO:0007346	regulation of mitotic cell cycle	1.9332e-07	FBgn0000463, FBgn0001320, FBgn0001323, FBgn0002441, FBgn0002673, FBgn0002901, FBgn0003302, FBgn0003525, FBgn0003884, FBgn0003892, FBgn0003975, FBgn0004009, FBgn0004052, FBgn0004583, FBgn0004647, FBgn0004837, FBgn0004859, FBgn0010316, FBgn0011300, FBgn0015754, FBgn0020238, FBgn0020309, FBgn0022764, FBgn0024308, FBgn0025458, FBgn0025637, FBgn0025800, FBgn0031107, FBgn0031696, FBgn0034231, FBgn00391…
GO:0030707	ovarian follicle cell development	2.05349e-07	FBgn0000097, FBgn0000117, FBgn0000250, FBgn0000307, FBgn0000463, FBgn0000546, FBgn0000547, FBgn0000636, FBgn0000928, FBgn0001297, FBgn0003079, FBgn0003371, FBgn0003391, FBgn0003392, FBgn0003483, FBgn0003514, FBgn0003716, FBgn0003870, FBgn0003892, FBgn0003984, FBgn0004009, FBgn0004400, FBgn0004569, FBgn0004647, FBgn0004838, FBgn0004859, FBgn0004861, FBgn0005634, FBgn0005672, FBgn0011766, FBgn00143…
GO:0048870	cell motility	2.05349e-07	FBgn0000097, FBgn0000463, FBgn0000546, FBgn0001297, FBgn0001320, FBgn0001323, FBgn0002526, FBgn0002543, FBgn0002973, FBgn0003079, FBgn0003165, FBgn0003391, FBgn0003392, FBgn0003447, FBgn0003514, FBgn0003716, FBgn0003862, FBgn0003984, FBgn0004110, FBgn0004603, FBgn0004647, FBgn0004838, FBgn0005558, FBgn0005634, FBgn0005672, FBgn0014011, FBgn0014020, FBgn0015477, FBgn0016078, FBgn0016917, FBgn00169…
GO:0048859	formation of anatomical boundary	2.16881e-07	FBgn0000216, FBgn0000497, FBgn0001085, FBgn0001169, FBgn0001235, FBgn0002543, FBgn0002973, FBgn0003339, FBgn0003396, FBgn0003514, FBgn0003716, FBgn0003866, FBgn0004647, FBgn0004837, FBgn0004854, FBgn0005672, FBgn0011577, FBgn0011592, FBgn0014343, FBgn0015774, FBgn0024250, FBgn0026320, FBgn0039632
GO:0009891	positive regulation of biosynthetic process	2.21453e-07	FBgn0000054, FBgn0000117, FBgn0000250, FBgn0000504, FBgn0001185, FBgn0001235, FBgn0002643, FBgn0003028, FBgn0003165, FBgn0003862, FBgn0004050, FBgn0004110, FBgn0004647, FBgn0004837, FBgn0004838, FBgn0004859, FBgn0005558, FBgn0005630, FBgn0010280, FBgn0010355, FBgn0011604, FBgn0011766, FBgn0013263, FBgn0014343, FBgn0015903, FBgn0026160, FBgn0031145, FBgn0031820, FBgn0033748, FBgn0033749, FBgn00346…
GO:0035110	leg morphogenesis	2.40425e-07	FBgn0000099, FBgn0000242, FBgn0000463, FBgn0000497, FBgn0000658, FBgn0001235, FBgn0003345, FBgn0003866, FBgn0003944, FBgn0003975, FBgn0004647, FBgn0004870, FBgn0004892, FBgn0004893, FBgn0011577, FBgn0011591, FBgn0024244, FBgn0036558, FBgn0037657, FBgn0260941, FBgn0261885
GO:0008544	epidermis development	2.44413e-07	FBgn0000497, FBgn0000546, FBgn0000658, FBgn0001084, FBgn0001085, FBgn0001320, FBgn0002413, FBgn0003028, FBgn0003447, FBgn0003514, FBgn0003866, FBgn0004009, FBgn0004859, FBgn0005536, FBgn0005634, FBgn0014020, FBgn0016076, FBgn0016081, FBgn0028979, FBgn0041203, FBgn0243512, FBgn0259212, FBgn0260941, FBgn0262111
GO:0022416	bristle development	2.65545e-07	FBgn0000258, FBgn0000463, FBgn0000575, FBgn0001168, FBgn0001961, FBgn0002643, FBgn0003371, FBgn0003447, FBgn0003896, FBgn0004449, FBgn0004647, FBgn0004854, FBgn0005613, FBgn0011577, FBgn0016076, FBgn0016081, FBgn0016797, FBgn0016977, FBgn0020496, FBgn0037657, FBgn0038418, FBgn0045073, FBgn0259220, FBgn0260635, FBgn0262111
GO:0009893	positive regulation of metabolic process	3.41443e-07	FBgn0000054, FBgn0000117, FBgn0000250, FBgn0000504, FBgn0001185, FBgn0001235, FBgn0002643, FBgn0003028, FBgn0003165, FBgn0003862, FBgn0004050, FBgn0004110, FBgn0004583, FBgn0004647, FBgn0004837, FBgn0004838, FBgn0004859, FBgn0005558, FBgn0005630, FBgn0010105, FBgn0010280, FBgn0010355, FBgn0011604, FBgn0011766, FBgn0013263, FBgn0014343, FBgn0015903, FBgn0026160, FBgn0031145, FBgn0031820, FBgn00337…
GO:0045941	positive regulation of transcription	3.51092e-07	FBgn0000054, FBgn0000117, FBgn0000504, FBgn0001185, FBgn0001235, FBgn0002643, FBgn0003028, FBgn0003862, FBgn0004050, FBgn0004110, FBgn0004647, FBgn0004837, FBgn0004859, FBgn0005558, FBgn0005630, FBgn0010280, FBgn0010355, FBgn0011604, FBgn0011766, FBgn0013263, FBgn0014343, FBgn0015903, FBgn0026160, FBgn0031820, FBgn0033748, FBgn0033749, FBgn0034667, FBgn0037657, FBgn0038046, FBgn0038578, FBgn00390…
GO:0007178	transmembrane receptor protein serine/threonine kinase signaling pathway	3.83553e-07	FBgn0002121, FBgn0003022, FBgn0003396, FBgn0003463, FBgn0003716, FBgn0004583, FBgn0011300, FBgn0011577, FBgn0020493, FBgn0024234, FBgn0024250, FBgn0025800, FBgn0029175, FBgn0031016, FBgn0034962, FBgn0039914, FBgn0041604, FBgn0051232, FBgn0259176, FBgn0261524, FBgn0262169
GO:0035108	limb morphogenesis	3.83697e-07	FBgn0000099, FBgn0000242, FBgn0000463, FBgn0000497, FBgn0000658, FBgn0001235, FBgn0003345, FBgn0003866, FBgn0003944, FBgn0003975, FBgn0004647, FBgn0004870, FBgn0004892, FBgn0004893, FBgn0011577, FBgn0011591, FBgn0024244, FBgn0036558, FBgn0037657, FBgn0260941, FBgn0261885
GO:0060173	limb development	3.83697e-07	FBgn0000099, FBgn0000242, FBgn0000463, FBgn0000497, FBgn0000658, FBgn0001235, FBgn0003345, FBgn0003866, FBgn0003944, FBgn0003975, FBgn0004647, FBgn0004870, FBgn0004892, FBgn0004893, FBgn0011577, FBgn0011591, FBgn0024244, FBgn0036558, FBgn0037657, FBgn0260941, FBgn0261885
GO:0035295	tube development	4.34437e-07	FBgn0000117, FBgn0000546, FBgn0001168, FBgn0001316, FBgn0001981, FBgn0002543, FBgn0003079, FBgn0003087, FBgn0003177, FBgn0003391, FBgn0003870, FBgn0003944, FBgn0004009, FBgn0004101, FBgn0004110, FBgn0004390, FBgn0004921, FBgn0005634, FBgn0010113, FBgn0011739, FBgn0013733, FBgn0014011, FBgn0014020, FBgn0014388, FBgn0015000, FBgn0015903, FBgn0020493, FBgn0022238, FBgn0036844, FBgn0037917, FBgn00387…
GO:0010604	positive regulation of macromolecule metabolic process	4.54141e-07	FBgn0000054, FBgn0000117, FBgn0000504, FBgn0001185, FBgn0001235, FBgn0002643, FBgn0003028, FBgn0003165, FBgn0003862, FBgn0004050, FBgn0004110, FBgn0004647, FBgn0004837, FBgn0004838, FBgn0004859, FBgn0005558, FBgn0005630, FBgn0010105, FBgn0010280, FBgn0010355, FBgn0011604, FBgn0011766, FBgn0013263, FBgn0014343, FBgn0015903, FBgn0026160, FBgn0031820, FBgn0033748, FBgn0033749, FBgn0034667, FBgn00376…
GO:2000027	regulation of organ morphogenesis	5.01329e-07	FBgn0000097, FBgn0000117, FBgn0000658, FBgn0002945, FBgn0003396, FBgn0003716, FBgn0003866, FBgn0003997, FBgn0004009, FBgn0004390, FBgn0004647, FBgn0004837, FBgn0005536, FBgn0005672, FBgn0011217, FBgn0011285, FBgn0013469, FBgn0014388, FBgn0021873, FBgn0040465, FBgn0041184, FBgn0260635, FBgn0261649
GO:0001763	morphogenesis of a branching structure	5.02482e-07	FBgn0000117, FBgn0001981, FBgn0003079, FBgn0003177, FBgn0003391, FBgn0003716, FBgn0003870, FBgn0004009, FBgn0004101, FBgn0010113, FBgn0011739, FBgn0013733, FBgn0014020, FBgn0014388, FBgn0015903, FBgn0036844, FBgn0037917, FBgn0038755, FBgn0039411, FBgn0259211
GO:0007154	cell communication	5.23147e-07	FBgn0000097, FBgn0000117, FBgn0000173, FBgn0000258, FBgn0000319, FBgn0000463, FBgn0000547, FBgn0000635, FBgn0000658, FBgn0001139, FBgn0001169, FBgn0001219, FBgn0001332, FBgn0002121, FBgn0002413, FBgn0002973, FBgn0003022, FBgn0003165, FBgn0003292, FBgn0003301, FBgn0003371, FBgn0003392, FBgn0003415, FBgn0003463, FBgn0003716, FBgn0003892, FBgn0003984, FBgn0004009, FBgn0004179, FBgn0004390, FBgn00045…
GO:0016358	dendrite development	5.24281e-07	FBgn0000054, FBgn0000097, FBgn0000546, FBgn0001139, FBgn0001320, FBgn0002441, FBgn0003165, FBgn0003721, FBgn0003870, FBgn0003896, FBgn0004859, FBgn0005612, FBgn0010105, FBgn0010280, FBgn0010379, FBgn0010768, FBgn0011259, FBgn0011300, FBgn0011577, FBgn0011592, FBgn0011604, FBgn0011739, FBgn0011766, FBgn0013733, FBgn0014020, FBgn0015396, FBgn0015609, FBgn0015754, FBgn0015774, FBgn0015805, FBgn00160…
GO:0048754	branching morphogenesis of a tube	6.49398e-07	FBgn0000117, FBgn0001981, FBgn0003079, FBgn0003177, FBgn0003391, FBgn0003870, FBgn0004009, FBgn0004101, FBgn0010113, FBgn0011739, FBgn0013733, FBgn0014020, FBgn0014388, FBgn0015903, FBgn0036844, FBgn0037917, FBgn0038755, FBgn0039411, FBgn0259211
GO:0060446	branching involved in open tracheal system development	6.49642e-07	FBgn0000117, FBgn0001981, FBgn0003079, FBgn0003177, FBgn0003391, FBgn0003870, FBgn0004009, FBgn0004101, FBgn0010113, FBgn0011739, FBgn0013733, FBgn0014020, FBgn0014388, FBgn0015903, FBgn0036844, FBgn0037917, FBgn0038755, FBgn0039411, FBgn0259211
GO:0061138	morphogenesis of a branching epithelium	6.49642e-07	FBgn0000117, FBgn0001981, FBgn0003079, FBgn0003177, FBgn0003391, FBgn0003870, FBgn0004009, FBgn0004101, FBgn0010113, FBgn0011739, FBgn0013733, FBgn0014020, FBgn0014388, FBgn0015903, FBgn0036844, FBgn0037917, FBgn0038755, FBgn0039411, FBgn0259211
GO:0007450	dorsal/ventral pattern formation, imaginal disc	7.47114e-07	FBgn0000099, FBgn0000463, FBgn0000492, FBgn0001169, FBgn0003396, FBgn0003415, FBgn0003975, FBgn0004009, FBgn0004647, FBgn0004837, FBgn0010575, FBgn0011577, FBgn0011591, FBgn0014037, FBgn0020238, FBgn0027594, FBgn0028386, FBgn0040071, FBgn0040532, FBgn0041604, FBgn0044028, FBgn0261479, FBgn0261885
GO:0016318	ommatidial rotation	7.78748e-07	FBgn0000463, FBgn0000497, FBgn0000542, FBgn0001085, FBgn0003310, FBgn0003391, FBgn0004009, FBgn0004569, FBgn0011817, FBgn0014020, FBgn0014388, FBgn0015609, FBgn0015778, FBgn0243512, FBgn0259212
GO:0042461	photoreceptor cell development	7.8561e-07	FBgn0000097, FBgn0000173, FBgn0000546, FBgn0000723, FBgn0001316, FBgn0003310, FBgn0003870, FBgn0004049, FBgn0004449, FBgn0004647, FBgn0005536, FBgn0005630, FBgn0005672, FBgn0010575, FBgn0011661, FBgn0014011, FBgn0014388, FBgn0015609, FBgn0016081, FBgn0021873, FBgn0023214, FBgn0026379, FBgn0040465, FBgn0067864, FBgn0259220, FBgn0259481, FBgn0259685, FBgn0261649
GO:0035265	organ growth	9.27783e-07	FBgn0000179, FBgn0000504, FBgn0000658, FBgn0001332, FBgn0002413, FBgn0003716, FBgn0003944, FBgn0003997, FBgn0004009, FBgn0004583, FBgn0004647, FBgn0010379, FBgn0010575, FBgn0011577, FBgn0011739, FBgn0013984, FBgn0020386, FBgn0026379, FBgn0032475, FBgn0041191, FBgn0041604
GO:0048190	wing disc dorsal/ventral pattern formation	9.27783e-07	FBgn0000099, FBgn0000463, FBgn0001169, FBgn0003396, FBgn0003415, FBgn0003975, FBgn0004009, FBgn0004647, FBgn0004837, FBgn0010575, FBgn0011577, FBgn0011591, FBgn0014037, FBgn0020238, FBgn0027594, FBgn0028386, FBgn0040071, FBgn0040532, FBgn0041604, FBgn0044028, FBgn0261885
GO:0045935	positive regulation of nucleobase, nucleoside, nucleotide and nucleic acid metabolic process	9.38291e-07	FBgn0000054, FBgn0000117, FBgn0000504, FBgn0001185, FBgn0001235, FBgn0002643, FBgn0003028, FBgn0003862, FBgn0004050, FBgn0004110, FBgn0004647, FBgn0004837, FBgn0004859, FBgn0005558, FBgn0005630, FBgn0010280, FBgn0010355, FBgn0011604, FBgn0011766, FBgn0013263, FBgn0014343, FBgn0015903, FBgn0026160, FBgn0031820, FBgn0033748, FBgn0033749, FBgn0034667, FBgn0037657, FBgn0038046, FBgn0038578, FBgn00390…
GO:0051173	positive regulation of nitrogen compound metabolic process	9.38291e-07	FBgn0000054, FBgn0000117, FBgn0000504, FBgn0001185, FBgn0001235, FBgn0002643, FBgn0003028, FBgn0003862, FBgn0004050, FBgn0004110, FBgn0004647, FBgn0004837, FBgn0004859, FBgn0005558, FBgn0005630, FBgn0010280, FBgn0010355, FBgn0011604, FBgn0011766, FBgn0013263, FBgn0014343, FBgn0015903, FBgn0026160, FBgn0031820, FBgn0033748, FBgn0033749, FBgn0034667, FBgn0037657, FBgn0038046, FBgn0038578, FBgn00390…
GO:0007166	cell surface receptor linked signaling pathway	1.08483e-06	FBgn0000117, FBgn0000119, FBgn0000216, FBgn0000250, FBgn0000258, FBgn0000463, FBgn0000547, FBgn0000635, FBgn0000658, FBgn0001085, FBgn0001139, FBgn0001169, FBgn0001233, FBgn0001332, FBgn0002121, FBgn0002413, FBgn0002643, FBgn0002732, FBgn0002733, FBgn0002945, FBgn0002973, FBgn0003022, FBgn0003079, FBgn0003250, FBgn0003301, FBgn0003310, FBgn0003371, FBgn0003390, FBgn0003396, FBgn0003415, FBgn00034…
GO:0034645	cellular macromolecule biosynthetic process	1.08599e-06	FBgn0000054, FBgn0000097, FBgn0000099, FBgn0000117, FBgn0000179, FBgn0000210, FBgn0000307, FBgn0000370, FBgn0000439, FBgn0000492, FBgn0000504, FBgn0000546, FBgn0000568, FBgn0000575, FBgn0000577, FBgn0000625, FBgn0000927, FBgn0001078, FBgn0001138, FBgn0001139, FBgn0001168, FBgn0001185, FBgn0001235, FBgn0001269, FBgn0001297, FBgn0001320, FBgn0001323, FBgn0001981, FBgn0001994, FBgn0001995, FBgn00020…
GO:0009953	dorsal/ventral pattern formation	1.1432e-06	FBgn0000099, FBgn0000250, FBgn0000463, FBgn0000492, FBgn0000562, FBgn0001169, FBgn0002899, FBgn0003079, FBgn0003396, FBgn0003415, FBgn0003463, FBgn0003483, FBgn0003716, FBgn0003975, FBgn0004009, FBgn0004396, FBgn0004647, FBgn0004837, FBgn0010575, FBgn0010602, FBgn0011577, FBgn0011591, FBgn0014037, FBgn0015754, FBgn0020238, FBgn0024371, FBgn0027594, FBgn0028386, FBgn0033378, FBgn0040071, FBgn00405…
GO:0007297	ovarian follicle cell migration	1.14808e-06	FBgn0000097, FBgn0000463, FBgn0000546, FBgn0001297, FBgn0003079, FBgn0003391, FBgn0003392, FBgn0003514, FBgn0003984, FBgn0004647, FBgn0004838, FBgn0005634, FBgn0005672, FBgn0015477, FBgn0016917, FBgn0041092, FBgn0085443, FBgn0086655, FBgn0086897, FBgn0086902, FBgn0243512, FBgn0259176, FBgn0259750, FBgn0259984, FBgn0260635, FBgn0260934
GO:0035153	epithelial cell type specification, open tracheal system	1.21165e-06	FBgn0000117, FBgn0000463, FBgn0001981, FBgn0003177, FBgn0004009, FBgn0004101, FBgn0004647, FBgn0010113, FBgn0014388
GO:0008407	bristle morphogenesis	1.2507e-06	FBgn0000463, FBgn0000575, FBgn0001168, FBgn0001961, FBgn0002643, FBgn0003371, FBgn0003447, FBgn0003896, FBgn0004647, FBgn0004854, FBgn0011577, FBgn0016076, FBgn0016081, FBgn0016797, FBgn0016977, FBgn0037657, FBgn0038418, FBgn0259220, FBgn0260635, FBgn0262111
GO:0010160	formation of organ boundary	1.2507e-06	FBgn0000216, FBgn0001085, FBgn0001169, FBgn0001235, FBgn0002543, FBgn0002973, FBgn0003339, FBgn0003396, FBgn0003716, FBgn0003866, FBgn0004647, FBgn0004837, FBgn0004854, FBgn0005672, FBgn0011577, FBgn0011592, FBgn0015774, FBgn0024250, FBgn0026320, FBgn0039632
GO:0007422	peripheral nervous system development	1.28848e-06	FBgn0000463, FBgn0000546, FBgn0000575, FBgn0001235, FBgn0001981, FBgn0002526, FBgn0002973, FBgn0003310, FBgn0003396, FBgn0003525, FBgn0003870, FBgn0003892, FBgn0003984, FBgn0004647, FBgn0005585, FBgn0005672, FBgn0014020, FBgn0014343, FBgn0015393, FBgn0016977, FBgn0022764, FBgn0023001, FBgn0024277, FBgn0029114, FBgn0033159, FBgn0086680, FBgn0243512, FBgn0259176, FBgn0260632, FBgn0261642
GO:0016265	death	1.42764e-06	FBgn0000097, FBgn0000099, FBgn0000117, FBgn0000210, FBgn0000439, FBgn0000463, FBgn0000542, FBgn0000546, FBgn0000568, FBgn0001078, FBgn0001169, FBgn0001332, FBgn0002121, FBgn0002413, FBgn0003310, FBgn0003984, FBgn0003997, FBgn0004009, FBgn0004432, FBgn0004569, FBgn0004583, FBgn0004647, FBgn0005613, FBgn0005630, FBgn0005634, FBgn0005672, FBgn0010379, FBgn0010488, FBgn0011704, FBgn0011706, FBgn00117…
GO:0012501	programmed cell death	1.5339e-06	FBgn0000097, FBgn0000117, FBgn0000210, FBgn0000439, FBgn0000463, FBgn0000542, FBgn0000546, FBgn0000568, FBgn0001078, FBgn0001332, FBgn0002121, FBgn0002413, FBgn0003310, FBgn0003984, FBgn0003997, FBgn0004009, FBgn0004432, FBgn0004569, FBgn0004583, FBgn0004647, FBgn0005613, FBgn0005630, FBgn0005634, FBgn0005672, FBgn0010379, FBgn0010488, FBgn0011704, FBgn0011706, FBgn0011739, FBgn0011766, FBgn00134…
GO:0009059	macromolecule biosynthetic process	1.57085e-06	FBgn0000054, FBgn0000097, FBgn0000099, FBgn0000117, FBgn0000179, FBgn0000210, FBgn0000307, FBgn0000370, FBgn0000439, FBgn0000492, FBgn0000504, FBgn0000546, FBgn0000568, FBgn0000575, FBgn0000577, FBgn0000625, FBgn0000927, FBgn0001078, FBgn0001138, FBgn0001139, FBgn0001168, FBgn0001185, FBgn0001235, FBgn0001269, FBgn0001297, FBgn0001320, FBgn0001323, FBgn0001981, FBgn0001994, FBgn0001995, FBgn00020…
GO:0007379	segment specification	1.73997e-06	FBgn0000439, FBgn0001235, FBgn0003339, FBgn0003866, FBgn0003944, FBgn0011764, FBgn0014143, FBgn0016917, FBgn0016977, FBgn0028979, FBgn0039286, FBgn0051481, FBgn0086655, FBgn0086902, FBgn0260642, FBgn0261648, FBgn0261885
GO:0000278	mitotic cell cycle	1.86792e-06	FBgn0000147, FBgn0000426, FBgn0000463, FBgn0000927, FBgn0001233, FBgn0001297, FBgn0001320, FBgn0001323, FBgn0002441, FBgn0002673, FBgn0002878, FBgn0002901, FBgn0002948, FBgn0003087, FBgn0003138, FBgn0003162, FBgn0003165, FBgn0003302, FBgn0003525, FBgn0003732, FBgn0003884, FBgn0003892, FBgn0003975, FBgn0004009, FBgn0004052, FBgn0004107, FBgn0004390, FBgn0004583, FBgn0004647, FBgn0004837, FBgn00048…
GO:0010628	positive regulation of gene expression	1.88208e-06	FBgn0000054, FBgn0000117, FBgn0000504, FBgn0001185, FBgn0001235, FBgn0002643, FBgn0003028, FBgn0003862, FBgn0004050, FBgn0004110, FBgn0004647, FBgn0004837, FBgn0004859, FBgn0005558, FBgn0005630, FBgn0010280, FBgn0010355, FBgn0011604, FBgn0011766, FBgn0013263, FBgn0014343, FBgn0015903, FBgn0026160, FBgn0031820, FBgn0033748, FBgn0033749, FBgn0034667, FBgn0037657, FBgn0038046, FBgn0038578, FBgn00390…
GO:0048813	dendrite morphogenesis	2.0287e-06	FBgn0000054, FBgn0000097, FBgn0000546, FBgn0001139, FBgn0001320, FBgn0002441, FBgn0003165, FBgn0003721, FBgn0003870, FBgn0003896, FBgn0004859, FBgn0005612, FBgn0010105, FBgn0010280, FBgn0010768, FBgn0011259, FBgn0011300, FBgn0011577, FBgn0011592, FBgn0011604, FBgn0011739, FBgn0011766, FBgn0013733, FBgn0014020, FBgn0015396, FBgn0015609, FBgn0015754, FBgn0015774, FBgn0015805, FBgn0016081, FBgn00227…
GO:0007517	muscle organ development	2.10159e-06	FBgn0000097, FBgn0000099, FBgn0000394, FBgn0000492, FBgn0000546, FBgn0000547, FBgn0000635, FBgn0001297, FBgn0001320, FBgn0002441, FBgn0003165, FBgn0003292, FBgn0003371, FBgn0003716, FBgn0003944, FBgn0003984, FBgn0004009, FBgn0004110, FBgn0004133, FBgn0004624, FBgn0004647, FBgn0004652, FBgn0010280, FBgn0010768, FBgn0011285, FBgn0011604, FBgn0013733, FBgn0015396, FBgn0015513, FBgn0015805, FBgn00204…
GO:0007446	imaginal disc growth	2.1726e-06	FBgn0000504, FBgn0000658, FBgn0001332, FBgn0002413, FBgn0003716, FBgn0003944, FBgn0004009, FBgn0004583, FBgn0004647, FBgn0010575, FBgn0011577, FBgn0011739, FBgn0013984, FBgn0032475, FBgn0041191, FBgn0041604
GO:0035556	intracellular signal transduction	2.35589e-06	FBgn0000097, FBgn0001297, FBgn0001332, FBgn0002567, FBgn0002901, FBgn0003177, FBgn0003301, FBgn0003371, FBgn0003502, FBgn0004107, FBgn0004390, FBgn0004583, FBgn0004603, FBgn0004647, FBgn0010348, FBgn0011236, FBgn0011285, FBgn0011739, FBgn0013469, FBgn0013749, FBgn0014011, FBgn0014020, FBgn0014388, FBgn0015000, FBgn0015269, FBgn0015765, FBgn0015778, FBgn0015793, FBgn0015795, FBgn0016701, FBgn00167…
GO:0008219	cell death	3.16059e-06	FBgn0000097, FBgn0000117, FBgn0000210, FBgn0000439, FBgn0000463, FBgn0000542, FBgn0000546, FBgn0000568, FBgn0001078, FBgn0001169, FBgn0001332, FBgn0002121, FBgn0002413, FBgn0003310, FBgn0003984, FBgn0003997, FBgn0004009, FBgn0004432, FBgn0004569, FBgn0004583, FBgn0004647, FBgn0005613, FBgn0005630, FBgn0005634, FBgn0005672, FBgn0010379, FBgn0010488, FBgn0011704, FBgn0011706, FBgn0011739, FBgn00117…
GO:0000122	negative regulation of transcription from RNA polymerase II promoter	3.22623e-06	FBgn0000504, FBgn0000575, FBgn0001139, FBgn0001168, FBgn0001320, FBgn0002441, FBgn0002733, FBgn0003028, FBgn0003396, FBgn0003866, FBgn0003870, FBgn0004647, FBgn0004859, FBgn0005694, FBgn0010575, FBgn0011764, FBgn0020496, FBgn0023509, FBgn0024250, FBgn0024371, FBgn0038390, FBgn0260632
GO:0009605	response to external stimulus	3.47482e-06	FBgn0000099, FBgn0000258, FBgn0000504, FBgn0000575, FBgn0000577, FBgn0000636, FBgn0000723, FBgn0001219, FBgn0002526, FBgn0002543, FBgn0003138, FBgn0003250, FBgn0003371, FBgn0003391, FBgn0003392, FBgn0003435, FBgn0003714, FBgn0003862, FBgn0003870, FBgn0003892, FBgn0003896, FBgn0003997, FBgn0004179, FBgn0004368, FBgn0004370, FBgn0004569, FBgn0004646, FBgn0004647, FBgn0004652, FBgn0004838, FBgn00048…
GO:0007431	salivary gland development	4.10327e-06	FBgn0000210, FBgn0000546, FBgn0000568, FBgn0000625, FBgn0001078, FBgn0001085, FBgn0001168, FBgn0001235, FBgn0002121, FBgn0002543, FBgn0003339, FBgn0003391, FBgn0003392, FBgn0003396, FBgn0003502, FBgn0003716, FBgn0003866, FBgn0003997, FBgn0004110, FBgn0004396, FBgn0004432, FBgn0004603, FBgn0005634, FBgn0005672, FBgn0010488, FBgn0011592, FBgn0011706, FBgn0013770, FBgn0014011, FBgn0014020, FBgn00152…
GO:0035272	exocrine system development	4.10327e-06	FBgn0000210, FBgn0000546, FBgn0000568, FBgn0000625, FBgn0001078, FBgn0001085, FBgn0001168, FBgn0001235, FBgn0002121, FBgn0002543, FBgn0003339, FBgn0003391, FBgn0003392, FBgn0003396, FBgn0003502, FBgn0003716, FBgn0003866, FBgn0003997, FBgn0004110, FBgn0004396, FBgn0004432, FBgn0004603, FBgn0005634, FBgn0005672, FBgn0010488, FBgn0011592, FBgn0011706, FBgn0013770, FBgn0014011, FBgn0014020, FBgn00152…
GO:0007298	border follicle cell migration	4.58243e-06	FBgn0000097, FBgn0000463, FBgn0000546, FBgn0001297, FBgn0003079, FBgn0003391, FBgn0003392, FBgn0003514, FBgn0003984, FBgn0004647, FBgn0004838, FBgn0005672, FBgn0015477, FBgn0016917, FBgn0041092, FBgn0085443, FBgn0086655, FBgn0086902, FBgn0243512, FBgn0259750, FBgn0259984, FBgn0260635, FBgn0260934
GO:0007478	leg disc morphogenesis	4.60016e-06	FBgn0000463, FBgn0000497, FBgn0000658, FBgn0001235, FBgn0003345, FBgn0003866, FBgn0003944, FBgn0003975, FBgn0004647, FBgn0004870, FBgn0004892, FBgn0004893, FBgn0011577, FBgn0024244, FBgn0036558, FBgn0260941, FBgn0261885
GO:0019827	stem cell maintenance	5.9437e-06	FBgn0000117, FBgn0000463, FBgn0000928, FBgn0001981, FBgn0002643, FBgn0003022, FBgn0003371, FBgn0003391, FBgn0003716, FBgn0004647, FBgn0004872, FBgn0011217, FBgn0011577, FBgn0011666, FBgn0016917, FBgn0020493, FBgn0021873, FBgn0025806, FBgn0041184
GO:0048863	stem cell differentiation	5.94596e-06	FBgn0000117, FBgn0000463, FBgn0000928, FBgn0001981, FBgn0002643, FBgn0003022, FBgn0003371, FBgn0003391, FBgn0003716, FBgn0004647, FBgn0004872, FBgn0011217, FBgn0011577, FBgn0011666, FBgn0016917, FBgn0020493, FBgn0021873, FBgn0025806, FBgn0041184
GO:0048864	stem cell development	5.94596e-06	FBgn0000117, FBgn0000463, FBgn0000928, FBgn0001981, FBgn0002643, FBgn0003022, FBgn0003371, FBgn0003391, FBgn0003716, FBgn0004647, FBgn0004872, FBgn0011217, FBgn0011577, FBgn0011666, FBgn0016917, FBgn0020493, FBgn0021873, FBgn0025806, FBgn0041184
GO:0045893	positive regulation of transcription, DNA-dependent	6.15132e-06	FBgn0000117, FBgn0000504, FBgn0001185, FBgn0001235, FBgn0002643, FBgn0003028, FBgn0003862, FBgn0004050, FBgn0004110, FBgn0004647, FBgn0004837, FBgn0004859, FBgn0005630, FBgn0010280, FBgn0010355, FBgn0013263, FBgn0015903, FBgn0026160, FBgn0031820, FBgn0034667, FBgn0038046, FBgn0038578, FBgn0039044, FBgn0039411, FBgn0040071, FBgn0260632, FBgn0261617, FBgn0261885
GO:0035239	tube morphogenesis	6.49333e-06	FBgn0000117, FBgn0001168, FBgn0001316, FBgn0001981, FBgn0002543, FBgn0003079, FBgn0003087, FBgn0003177, FBgn0003391, FBgn0003870, FBgn0004009, FBgn0004101, FBgn0004390, FBgn0005634, FBgn0010113, FBgn0011739, FBgn0013733, FBgn0014011, FBgn0014020, FBgn0014388, FBgn0015903, FBgn0020493, FBgn0022238, FBgn0036844, FBgn0037917, FBgn0038755, FBgn0039411, FBgn0086901, FBgn0259211, FBgn0259685
GO:0051254	positive regulation of RNA metabolic process	8.03021e-06	FBgn0000117, FBgn0000504, FBgn0001185, FBgn0001235, FBgn0002643, FBgn0003028, FBgn0003862, FBgn0004050, FBgn0004110, FBgn0004647, FBgn0004837, FBgn0004859, FBgn0005630, FBgn0010280, FBgn0010355, FBgn0013263, FBgn0015903, FBgn0026160, FBgn0031820, FBgn0034667, FBgn0038046, FBgn0038578, FBgn0039044, FBgn0039411, FBgn0040071, FBgn0260632, FBgn0261617, FBgn0261885
GO:0008587	imaginal disc-derived wing margin morphogenesis	8.16051e-06	FBgn0000463, FBgn0001169, FBgn0002643, FBgn0003975, FBgn0004101, FBgn0004647, FBgn0011224, FBgn0011591, FBgn0013733, FBgn0016797, FBgn0017397, FBgn0028427, FBgn0035142, FBgn0036558, FBgn0037657, FBgn0041604, FBgn0053196, FBgn0261885
GO:0035152	regulation of tube architecture, open tracheal system	8.78108e-06	FBgn0000319, FBgn0000497, FBgn0000635, FBgn0000658, FBgn0001085, FBgn0001316, FBgn0001320, FBgn0001323, FBgn0003391, FBgn0003514, FBgn0003870, FBgn0005634, FBgn0013733, FBgn0014020, FBgn0015777, FBgn0025641, FBgn0028969, FBgn0031879, FBgn0033032, FBgn0036844, FBgn0086901, FBgn0259211, FBgn0260653
GO:0007480	imaginal disc-derived leg morphogenesis	9.6209e-06	FBgn0000463, FBgn0000497, FBgn0000658, FBgn0001235, FBgn0003345, FBgn0003866, FBgn0003944, FBgn0003975, FBgn0004870, FBgn0004892, FBgn0004893, FBgn0011577, FBgn0024244, FBgn0036558, FBgn0260941, FBgn0261885
GO:0035127	post-embryonic limb morphogenesis	9.6209e-06	FBgn0000463, FBgn0000497, FBgn0000658, FBgn0001235, FBgn0003345, FBgn0003866, FBgn0003944, FBgn0003975, FBgn0004870, FBgn0004892, FBgn0004893, FBgn0011577, FBgn0024244, FBgn0036558, FBgn0260941, FBgn0261885
GO:0007264	small GTPase mediated signal transduction	9.83458e-06	FBgn0000097, FBgn0002567, FBgn0004390, FBgn0010348, FBgn0011285, FBgn0013469, FBgn0013749, FBgn0014011, FBgn0014020, FBgn0014388, FBgn0015000, FBgn0015269, FBgn0015778, FBgn0015793, FBgn0015795, FBgn0016701, FBgn0016794, FBgn0020238, FBgn0021873, FBgn0023172, FBgn0023214, FBgn0024277, FBgn0025740, FBgn0025806, FBgn0026179, FBgn0026376, FBgn0028509, FBgn0030286, FBgn0030842, FBgn0031090, FBgn00350…
GO:0007281	germ cell development	1.12888e-05	FBgn0000042, FBgn0000158, FBgn0000319, FBgn0000463, FBgn0000546, FBgn0000562, FBgn0000575, FBgn0000928, FBgn0001233, FBgn0002121, FBgn0002780, FBgn0003022, FBgn0003165, FBgn0003391, FBgn0003392, FBgn0003463, FBgn0003483, FBgn0003654, FBgn0003655, FBgn0003716, FBgn0003721, FBgn0003891, FBgn0003892, FBgn0004399, FBgn0004647, FBgn0004838, FBgn0004872, FBgn0005695, FBgn0011217, FBgn0011224, FBgn00112…
GO:0023046	signaling process	1.15269e-05	FBgn0000097, FBgn0000319, FBgn0000635, FBgn0001085, FBgn0001219, FBgn0001297, FBgn0001332, FBgn0002121, FBgn0002413, FBgn0002567, FBgn0002901, FBgn0003079, FBgn0003165, FBgn0003177, FBgn0003250, FBgn0003292, FBgn0003301, FBgn0003371, FBgn0003392, FBgn0003502, FBgn0003716, FBgn0003884, FBgn0004107, FBgn0004179, FBgn0004364, FBgn0004390, FBgn0004583, FBgn0004603, FBgn0004624, FBgn0004646, FBgn00046…
GO:0023060	signal transmission	1.15269e-05	FBgn0000097, FBgn0000319, FBgn0000635, FBgn0001085, FBgn0001219, FBgn0001297, FBgn0001332, FBgn0002121, FBgn0002413, FBgn0002567, FBgn0002901, FBgn0003079, FBgn0003165, FBgn0003177, FBgn0003250, FBgn0003292, FBgn0003301, FBgn0003371, FBgn0003392, FBgn0003502, FBgn0003716, FBgn0003884, FBgn0004107, FBgn0004179, FBgn0004364, FBgn0004390, FBgn0004583, FBgn0004603, FBgn0004624, FBgn0004646, FBgn00046…
GO:0010453	regulation of cell fate commitment	1.17792e-05	FBgn0000117, FBgn0000463, FBgn0000492, FBgn0004009, FBgn0004569, FBgn0004647, FBgn0004837, FBgn0010113, FBgn0011285, FBgn0014388, FBgn0041184, FBgn0259176, FBgn0261963
GO:0035075	response to ecdysone	1.17837e-05	FBgn0000210, FBgn0000546, FBgn0000568, FBgn0001078, FBgn0002121, FBgn0003997, FBgn0004861, FBgn0005634, FBgn0011604, FBgn0011706, FBgn0028420, FBgn0040372, FBgn0261793
GO:0048545	response to steroid hormone stimulus	1.17837e-05	FBgn0000210, FBgn0000546, FBgn0000568, FBgn0001078, FBgn0002121, FBgn0003997, FBgn0004861, FBgn0005634, FBgn0011604, FBgn0011706, FBgn0028420, FBgn0040372, FBgn0261793
GO:0006793	phosphorus metabolic process	1.23897e-05	FBgn0000147, FBgn0000258, FBgn0000259, FBgn0000409, FBgn0000721, FBgn0000723, FBgn0001297, FBgn0002413, FBgn0002673, FBgn0003079, FBgn0003134, FBgn0003138, FBgn0003371, FBgn0003502, FBgn0003525, FBgn0003716, FBgn0003892, FBgn0004009, FBgn0004107, FBgn0004368, FBgn0004370, FBgn0004583, FBgn0004598, FBgn0004603, FBgn0004624, FBgn0005640, FBgn0005777, FBgn0010316, FBgn0010379, FBgn0011285, FBgn00113…
GO:0006796	phosphate metabolic process	1.23897e-05	FBgn0000147, FBgn0000258, FBgn0000259, FBgn0000409, FBgn0000721, FBgn0000723, FBgn0001297, FBgn0002413, FBgn0002673, FBgn0003079, FBgn0003134, FBgn0003138, FBgn0003371, FBgn0003502, FBgn0003525, FBgn0003716, FBgn0003892, FBgn0004009, FBgn0004107, FBgn0004368, FBgn0004370, FBgn0004583, FBgn0004598, FBgn0004603, FBgn0004624, FBgn0005640, FBgn0005777, FBgn0010316, FBgn0010379, FBgn0011285, FBgn00113…
GO:0051704	multi-organism process	1.30103e-05	FBgn0000042, FBgn0000210, FBgn0000242, FBgn0000250, FBgn0000504, FBgn0000547, FBgn0000568, FBgn0000575, FBgn0001297, FBgn0002526, FBgn0003175, FBgn0003261, FBgn0003301, FBgn0003392, FBgn0003502, FBgn0003714, FBgn0003870, FBgn0003884, FBgn0004364, FBgn0004624, FBgn0004647, FBgn0004652, FBgn0005630, FBgn0005771, FBgn0010246, FBgn0010905, FBgn0011236, FBgn0011764, FBgn0011766, FBgn0013272, FBgn00140…
GO:0035287	head segmentation	1.37151e-05	FBgn0000439, FBgn0000577, FBgn0001168, FBgn0001235, FBgn0003339, FBgn0003866, FBgn0004009, FBgn0014143, FBgn0028979, FBgn0051481, FBgn0086655, FBgn0260642
GO:0010467	gene expression	1.42506e-05	FBgn0000054, FBgn0000097, FBgn0000099, FBgn0000117, FBgn0000179, FBgn0000210, FBgn0000370, FBgn0000426, FBgn0000439, FBgn0000492, FBgn0000504, FBgn0000546, FBgn0000568, FBgn0000575, FBgn0000577, FBgn0000625, FBgn0001078, FBgn0001138, FBgn0001139, FBgn0001168, FBgn0001185, FBgn0001219, FBgn0001235, FBgn0001269, FBgn0001297, FBgn0001320, FBgn0001323, FBgn0001981, FBgn0001994, FBgn0001995, FBgn00020…
GO:0043067	regulation of programmed cell death	1.70489e-05	FBgn0000097, FBgn0000210, FBgn0000439, FBgn0000546, FBgn0000568, FBgn0001332, FBgn0002121, FBgn0002413, FBgn0003984, FBgn0003997, FBgn0004009, FBgn0004569, FBgn0004583, FBgn0005613, FBgn0005634, FBgn0005672, FBgn0010379, FBgn0011704, FBgn0011706, FBgn0011739, FBgn0011766, FBgn0013469, FBgn0017579, FBgn0019686, FBgn0020386, FBgn0029891, FBgn0031820, FBgn0032035, FBgn0035871, FBgn0039044, FBgn00404…
GO:0009968	negative regulation of signal transduction	2.01685e-05	FBgn0000097, FBgn0001332, FBgn0004390, FBgn0004647, FBgn0011285, FBgn0013469, FBgn0014388, FBgn0025740, FBgn0026379, FBgn0036844, FBgn0040513, FBgn0041094, FBgn0041184, FBgn0243512, FBgn0261570
GO:0023057	negative regulation of signaling process	2.01685e-05	FBgn0000097, FBgn0001332, FBgn0004390, FBgn0004647, FBgn0011285, FBgn0013469, FBgn0014388, FBgn0025740, FBgn0026379, FBgn0036844, FBgn0040513, FBgn0041094, FBgn0041184, FBgn0243512, FBgn0261570
GO:0071842	cellular component organization at cellular level	2.0559e-05	FBgn0000042, FBgn0000054, FBgn0000117, FBgn0000147, FBgn0000158, FBgn0000250, FBgn0000307, FBgn0000319, FBgn0000426, FBgn0000463, FBgn0000547, FBgn0000562, FBgn0000581, FBgn0000635, FBgn0000667, FBgn0000723, FBgn0000927, FBgn0001085, FBgn0001139, FBgn0001233, FBgn0001297, FBgn0001320, FBgn0001323, FBgn0001961, FBgn0002121, FBgn0002183, FBgn0002542, FBgn0002567, FBgn0002673, FBgn0002716, FBgn00028…
GO:0022402	cell cycle process	2.16191e-05	FBgn0000147, FBgn0000158, FBgn0000426, FBgn0000927, FBgn0001233, FBgn0001297, FBgn0001320, FBgn0001323, FBgn0001961, FBgn0002526, FBgn0002673, FBgn0002716, FBgn0002878, FBgn0002899, FBgn0002901, FBgn0002948, FBgn0003087, FBgn0003165, FBgn0003302, FBgn0003502, FBgn0003525, FBgn0003654, FBgn0003732, FBgn0003884, FBgn0004009, FBgn0004052, FBgn0004107, FBgn0004390, FBgn0004583, FBgn0004647, FBgn00046…
GO:0035161	imaginal disc lineage restriction	2.25771e-05	FBgn0000099, FBgn0000463, FBgn0000577, FBgn0003892, FBgn0003975, FBgn0004647, FBgn0011591, FBgn0261479
GO:0035216	haltere disc development	2.25771e-05	FBgn0000099, FBgn0001235, FBgn0003944, FBgn0003975, FBgn0003984, FBgn0004569, FBgn0041184, FBgn0261238
GO:0035109	imaginal disc-derived limb morphogenesis	2.31091e-05	FBgn0000463, FBgn0000497, FBgn0000658, FBgn0001235, FBgn0003345, FBgn0003866, FBgn0003944, FBgn0003975, FBgn0004870, FBgn0004892, FBgn0004893, FBgn0011577, FBgn0024244, FBgn0036558, FBgn0260941, FBgn0261885
GO:0009966	regulation of signal transduction	2.34141e-05	FBgn0000097, FBgn0001332, FBgn0003177, FBgn0003371, FBgn0004390, FBgn0004583, FBgn0004647, FBgn0010504, FBgn0011236, FBgn0011285, FBgn0013469, FBgn0014388, FBgn0015269, FBgn0016794, FBgn0021873, FBgn0023172, FBgn0023214, FBgn0024277, FBgn0025740, FBgn0026179, FBgn0026376, FBgn0026379, FBgn0028427, FBgn0028509, FBgn0030286, FBgn0030842, FBgn0035802, FBgn0036844, FBgn0037917, FBgn0038304, FBgn00384…
GO:0023051	regulation of signaling process	2.34141e-05	FBgn0000097, FBgn0001332, FBgn0003177, FBgn0003371, FBgn0004390, FBgn0004583, FBgn0004647, FBgn0010504, FBgn0011236, FBgn0011285, FBgn0013469, FBgn0014388, FBgn0015269, FBgn0016794, FBgn0021873, FBgn0023172, FBgn0023214, FBgn0024277, FBgn0025740, FBgn0026179, FBgn0026376, FBgn0026379, FBgn0028427, FBgn0028509, FBgn0030286, FBgn0030842, FBgn0035802, FBgn0036844, FBgn0037917, FBgn0038304, FBgn00384…
GO:0007165	signal transduction	2.43306e-05	FBgn0000097, FBgn0001085, FBgn0001297, FBgn0001332, FBgn0002567, FBgn0002901, FBgn0003079, FBgn0003177, FBgn0003250, FBgn0003301, FBgn0003371, FBgn0003502, FBgn0003884, FBgn0004107, FBgn0004364, FBgn0004390, FBgn0004583, FBgn0004603, FBgn0004646, FBgn0004647, FBgn0010348, FBgn0010504, FBgn0011236, FBgn0011285, FBgn0011300, FBgn0011739, FBgn0011747, FBgn0013469, FBgn0013749, FBgn0014011, FBgn00140…
GO:0035214	eye-antennal disc development	2.47064e-05	FBgn0000463, FBgn0000625, FBgn0001332, FBgn0003302, FBgn0003447, FBgn0003892, FBgn0003997, FBgn0004569, FBgn0004647, FBgn0004854, FBgn0004870, FBgn0005558, FBgn0005771, FBgn0011300, FBgn0016081, FBgn0016917, FBgn0020493, FBgn0040465, FBgn0260635, FBgn0261648, FBgn0262111
GO:0007380	specification of segmental identity, head	2.97968e-05	FBgn0000439, FBgn0001235, FBgn0003339, FBgn0003866, FBgn0014143, FBgn0028979, FBgn0051481, FBgn0086655, FBgn0260642
GO:0016331	morphogenesis of embryonic epithelium	3.12921e-05	FBgn0000097, FBgn0000117, FBgn0000547, FBgn0000575, FBgn0000723, FBgn0001297, FBgn0002121, FBgn0003177, FBgn0003396, FBgn0003502, FBgn0003716, FBgn0003896, FBgn0004009, FBgn0004049, FBgn0004603, FBgn0004647, FBgn0005536, FBgn0005634, FBgn0013984, FBgn0014011, FBgn0014020, FBgn0015396, FBgn0015513, FBgn0023172, FBgn0024234, FBgn0027108, FBgn0067864, FBgn0086901, FBgn0243512, FBgn0259212, FBgn02596…
GO:0030718	germ-line stem cell maintenance	3.14518e-05	FBgn0000463, FBgn0000928, FBgn0001981, FBgn0002643, FBgn0003022, FBgn0003716, FBgn0004647, FBgn0004872, FBgn0011217, FBgn0011577, FBgn0016917, FBgn0020493, FBgn0021873, FBgn0025806, FBgn0041184
GO:0008356	asymmetric cell division	3.47914e-05	FBgn0000158, FBgn0000463, FBgn0000928, FBgn0001085, FBgn0002643, FBgn0002973, FBgn0003022, FBgn0003165, FBgn0003391, FBgn0003716, FBgn0003892, FBgn0004647, FBgn0004837, FBgn0004872, FBgn0010300, FBgn0010316, FBgn0011217, FBgn0011577, FBgn0011666, FBgn0013984, FBgn0016917, FBgn0051232, FBgn0260635, FBgn0260991
GO:0007265	Ras protein signal transduction	3.83157e-05	FBgn0000097, FBgn0004390, FBgn0011285, FBgn0013469, FBgn0014388, FBgn0015000, FBgn0015269, FBgn0015778, FBgn0016794, FBgn0020238, FBgn0023172, FBgn0023214, FBgn0024277, FBgn0025740, FBgn0026179, FBgn0030842, FBgn0035089, FBgn0035802, FBgn0085403, FBgn0259212, FBgn0259228, FBgn0261547, FBgn0261570
GO:0023034	intracellular signaling pathway	3.85083e-05	FBgn0000097, FBgn0000546, FBgn0001297, FBgn0001332, FBgn0002567, FBgn0002901, FBgn0003079, FBgn0003177, FBgn0003301, FBgn0003371, FBgn0003502, FBgn0004107, FBgn0004390, FBgn0004583, FBgn0004603, FBgn0004647, FBgn0010348, FBgn0010379, FBgn0011236, FBgn0011285, FBgn0011509, FBgn0011604, FBgn0011739, FBgn0013469, FBgn0013749, FBgn0014011, FBgn0014020, FBgn0014388, FBgn0015000, FBgn0015269, FBgn00157…
GO:0046580	negative regulation of Ras protein signal transduction	3.96302e-05	FBgn0000097, FBgn0004390, FBgn0011285, FBgn0013469, FBgn0014388, FBgn0025740, FBgn0261570
GO:0051058	negative regulation of small GTPase mediated signal transduction	3.96302e-05	FBgn0000097, FBgn0004390, FBgn0011285, FBgn0013469, FBgn0014388, FBgn0025740, FBgn0261570
GO:0071841	cellular component organization or biogenesis at cellular level	4.02991e-05	FBgn0000042, FBgn0000054, FBgn0000117, FBgn0000147, FBgn0000158, FBgn0000250, FBgn0000307, FBgn0000319, FBgn0000426, FBgn0000463, FBgn0000547, FBgn0000562, FBgn0000581, FBgn0000635, FBgn0000667, FBgn0000723, FBgn0000927, FBgn0001085, FBgn0001139, FBgn0001233, FBgn0001297, FBgn0001320, FBgn0001323, FBgn0001961, FBgn0002121, FBgn0002183, FBgn0002542, FBgn0002567, FBgn0002673, FBgn0002716, FBgn00028…
GO:0035159	regulation of tube length, open tracheal system	4.37149e-05	FBgn0000319, FBgn0000497, FBgn0000635, FBgn0000658, FBgn0001085, FBgn0003514, FBgn0005634, FBgn0014020, FBgn0015777, FBgn0033032, FBgn0259211, FBgn0260653
GO:0042659	regulation of cell fate specification	4.37318e-05	FBgn0000117, FBgn0000463, FBgn0000492, FBgn0004009, FBgn0004569, FBgn0004647, FBgn0004837, FBgn0010113, FBgn0011285, FBgn0014388, FBgn0259176, FBgn0261963
GO:0046532	regulation of photoreceptor cell differentiation	4.37318e-05	FBgn0000097, FBgn0003079, FBgn0004390, FBgn0004647, FBgn0005536, FBgn0011217, FBgn0011285, FBgn0014388, FBgn0021873, FBgn0040465, FBgn0041184, FBgn0261649
GO:0007391	dorsal closure	4.4732e-05	FBgn0000097, FBgn0000117, FBgn0000547, FBgn0000575, FBgn0000723, FBgn0001297, FBgn0002121, FBgn0003177, FBgn0003396, FBgn0003502, FBgn0003716, FBgn0003896, FBgn0004009, FBgn0004049, FBgn0004603, FBgn0004647, FBgn0005536, FBgn0005634, FBgn0013984, FBgn0014011, FBgn0014020, FBgn0015396, FBgn0015513, FBgn0024234, FBgn0086901, FBgn0243512, FBgn0259212, FBgn0259685
GO:0007626	locomotory behavior	4.72329e-05	FBgn0000054, FBgn0000173, FBgn0000242, FBgn0000258, FBgn0000259, FBgn0000394, FBgn0000546, FBgn0000575, FBgn0000667, FBgn0000721, FBgn0002413, FBgn0002526, FBgn0003371, FBgn0003870, FBgn0003950, FBgn0004179, FBgn0005558, FBgn0005585, FBgn0005630, FBgn0010575, FBgn0011259, FBgn0011285, FBgn0015269, FBgn0016076, FBgn0020258, FBgn0022160, FBgn0022382, FBgn0026086, FBgn0027594, FBgn0039141, FBgn02592…
GO:0016319	mushroom body development	4.83345e-05	FBgn0000042, FBgn0000259, FBgn0000546, FBgn0000547, FBgn0000635, FBgn0002543, FBgn0005558, FBgn0011300, FBgn0013733, FBgn0015754, FBgn0024196, FBgn0024277, FBgn0025800, FBgn0025936, FBgn0029092, FBgn0031500, FBgn0033159, FBgn0086758, FBgn0261446, FBgn0261985
GO:0060562	epithelial tube morphogenesis	5.03173e-05	FBgn0000117, FBgn0001981, FBgn0003079, FBgn0003087, FBgn0003177, FBgn0003391, FBgn0003870, FBgn0004009, FBgn0004101, FBgn0005634, FBgn0010113, FBgn0011739, FBgn0013733, FBgn0014020, FBgn0014388, FBgn0015903, FBgn0020493, FBgn0036844, FBgn0037917, FBgn0038755, FBgn0039411, FBgn0086901, FBgn0259211
GO:0035315	hair cell differentiation	5.13247e-05	FBgn0000497, FBgn0000658, FBgn0001084, FBgn0001085, FBgn0002413, FBgn0003028, FBgn0003447, FBgn0003514, FBgn0005536, FBgn0005634, FBgn0014020, FBgn0016076, FBgn0016081, FBgn0041203, FBgn0260941, FBgn0262111
GO:0035316	non-sensory hair organization	5.13247e-05	FBgn0000497, FBgn0000658, FBgn0001084, FBgn0001085, FBgn0002413, FBgn0003028, FBgn0003447, FBgn0003514, FBgn0005536, FBgn0005634, FBgn0014020, FBgn0016076, FBgn0016081, FBgn0041203, FBgn0260941, FBgn0262111
GO:0033301	cell cycle comprising mitosis without cytokinesis	5.34192e-05	FBgn0002441, FBgn0002673, FBgn0002901, FBgn0003162, FBgn0004860, FBgn0004861, FBgn0005624, FBgn0013263, FBgn0015600, FBgn0025458, FBgn0261278
GO:0051017	actin filament bundle assembly	5.34192e-05	FBgn0000547, FBgn0000667, FBgn0000723, FBgn0001085, FBgn0003447, FBgn0004009, FBgn0004603, FBgn0014011, FBgn0014020, FBgn0025641, FBgn0262111
GO:0010941	regulation of cell death	5.42823e-05	FBgn0000097, FBgn0000210, FBgn0000439, FBgn0000546, FBgn0000568, FBgn0001169, FBgn0001332, FBgn0002121, FBgn0002413, FBgn0003984, FBgn0003997, FBgn0004009, FBgn0004569, FBgn0004583, FBgn0005613, FBgn0005634, FBgn0005672, FBgn0010379, FBgn0011704, FBgn0011706, FBgn0011739, FBgn0011766, FBgn0013469, FBgn0017579, FBgn0019686, FBgn0020386, FBgn0029891, FBgn0031820, FBgn0032035, FBgn0035871, FBgn00390…
GO:0048675	axon extension	5.64081e-05	FBgn0001085, FBgn0003301, FBgn0005536, FBgn0010113, FBgn0013733, FBgn0014133, FBgn0015609, FBgn0016797, FBgn0024277, FBgn0033159, FBgn0041092, FBgn0259984, FBgn0261985
GO:0045931	positive regulation of mitotic cell cycle	5.97711e-05	FBgn0000463, FBgn0004647, FBgn0004837, FBgn0004859, FBgn0020309, FBgn0025637, FBgn0261786, FBgn0261976
GO:0009996	negative regulation of cell fate specification	6.1802e-05	FBgn0000117, FBgn0000463, FBgn0004009, FBgn0004569, FBgn0004647, FBgn0004837, FBgn0010113, FBgn0011285, FBgn0014388, FBgn0259176
GO:0010454	negative regulation of cell fate commitment	6.1826e-05	FBgn0000117, FBgn0000463, FBgn0004009, FBgn0004569, FBgn0004647, FBgn0004837, FBgn0010113, FBgn0011285, FBgn0014388, FBgn0259176
GO:0035277	spiracle morphogenesis, open tracheal system	6.18501e-05	FBgn0000577, FBgn0004009, FBgn0004859, FBgn0005672, FBgn0014020, FBgn0023172, FBgn0033692, FBgn0085432, FBgn0086901, FBgn0261648
GO:0045787	positive regulation of cell cycle	6.18501e-05	FBgn0000463, FBgn0004647, FBgn0004837, FBgn0004859, FBgn0020309, FBgn0025637, FBgn0025803, FBgn0039044, FBgn0261786, FBgn0261976
GO:0007451	dorsal/ventral lineage restriction, imaginal disc	6.18979e-05	FBgn0000099, FBgn0000463, FBgn0003975, FBgn0004647, FBgn0011591, FBgn0261479
GO:0043412	macromolecule modification	6.93478e-05	FBgn0000147, FBgn0000173, FBgn0000258, FBgn0000259, FBgn0000497, FBgn0000721, FBgn0000723, FBgn0002413, FBgn0002673, FBgn0003079, FBgn0003134, FBgn0003138, FBgn0003292, FBgn0003371, FBgn0003502, FBgn0003525, FBgn0003716, FBgn0003862, FBgn0003997, FBgn0004107, FBgn0004368, FBgn0004370, FBgn0004598, FBgn0004603, FBgn0004624, FBgn0005640, FBgn0005777, FBgn0010316, FBgn0010348, FBgn0010355, FBgn00103…
GO:0035154	terminal cell fate specification, open tracheal system	7.01332e-05	FBgn0000463, FBgn0004101, FBgn0004647, FBgn0010113, FBgn0014388
GO:0090254	cell elongation involved in imaginal disc-derived wing morphogenesis	7.01332e-05	FBgn0003514, FBgn0003716, FBgn0014020, FBgn0020493, FBgn0023172
GO:0007611	learning or memory	7.39877e-05	FBgn0000054, FBgn0000546, FBgn0000635, FBgn0000636, FBgn0000721, FBgn0002567, FBgn0003165, FBgn0003301, FBgn0003371, FBgn0003392, FBgn0003396, FBgn0003502, FBgn0004624, FBgn0004647, FBgn0005654, FBgn0011285, FBgn0015269, FBgn0020238, FBgn0034443, FBgn0035938, FBgn0036697, FBgn0038934, FBgn0039507, FBgn0086711, FBgn0259481, FBgn0261934
GO:0050890	cognition	7.39877e-05	FBgn0000054, FBgn0000546, FBgn0000635, FBgn0000636, FBgn0000721, FBgn0002567, FBgn0003165, FBgn0003301, FBgn0003371, FBgn0003392, FBgn0003396, FBgn0003502, FBgn0004624, FBgn0004647, FBgn0005654, FBgn0011285, FBgn0015269, FBgn0020238, FBgn0034443, FBgn0035938, FBgn0036697, FBgn0038934, FBgn0039507, FBgn0086711, FBgn0259481, FBgn0261934
GO:0007365	periodic partitioning	7.46485e-05	FBgn0000577, FBgn0001078, FBgn0001168, FBgn0002945, FBgn0003371, FBgn0004009, FBgn0004449, FBgn0004859, FBgn0024194, FBgn0026611, FBgn0041604, FBgn0085432, FBgn0086364, FBgn0087035, FBgn0259240, FBgn0261963
GO:0044249	cellular biosynthetic process	7.53954e-05	FBgn0000054, FBgn0000097, FBgn0000099, FBgn0000117, FBgn0000179, FBgn0000210, FBgn0000250, FBgn0000307, FBgn0000316, FBgn0000370, FBgn0000439, FBgn0000492, FBgn0000504, FBgn0000546, FBgn0000568, FBgn0000575, FBgn0000577, FBgn0000625, FBgn0000927, FBgn0001078, FBgn0001138, FBgn0001139, FBgn0001168, FBgn0001185, FBgn0001235, FBgn0001269, FBgn0001297, FBgn0001320, FBgn0001323, FBgn0001981, FBgn00019…
GO:0051705	behavioral interaction between organisms	8.75902e-05	FBgn0000042, FBgn0000242, FBgn0000504, FBgn0000547, FBgn0000575, FBgn0002526, FBgn0003175, FBgn0003301, FBgn0003392, FBgn0003502, FBgn0003714, FBgn0003870, FBgn0004624, FBgn0004652, FBgn0005630, FBgn0005771, FBgn0010905, FBgn0013272, FBgn0015024, FBgn0020279, FBgn0020513, FBgn0025571, FBgn0026179, FBgn0026713, FBgn0028953, FBgn0030844, FBgn0035938, FBgn0052541, FBgn0086686, FBgn0261446, FBgn02615…
GO:0007179	transforming growth factor beta receptor signaling pathway	8.9332e-05	FBgn0002121, FBgn0003396, FBgn0003463, FBgn0003716, FBgn0011300, FBgn0011577, FBgn0020493, FBgn0024234, FBgn0024250, FBgn0025800, FBgn0039914, FBgn0051232, FBgn0261524
GO:0006915	apoptosis	9.1124e-05	FBgn0000097, FBgn0000439, FBgn0000546, FBgn0002413, FBgn0003984, FBgn0003997, FBgn0004009, FBgn0004569, FBgn0004583, FBgn0005613, FBgn0005630, FBgn0005672, FBgn0010379, FBgn0011704, FBgn0011706, FBgn0011739, FBgn0011766, FBgn0015331, FBgn0017579, FBgn0019686, FBgn0020386, FBgn0026379, FBgn0029687, FBgn0029891, FBgn0031030, FBgn0031820, FBgn0032035, FBgn0035871, FBgn0038928, FBgn0039044, FBgn00404…
GO:0042462	eye photoreceptor cell development	9.49471e-05	FBgn0000097, FBgn0001316, FBgn0003310, FBgn0003870, FBgn0004049, FBgn0004449, FBgn0004647, FBgn0005536, FBgn0005630, FBgn0005672, FBgn0011661, FBgn0014011, FBgn0014388, FBgn0015609, FBgn0016081, FBgn0021873, FBgn0026379, FBgn0040465, FBgn0259220, FBgn0259481, FBgn0259685, FBgn0261649
GO:0007050	cell cycle arrest	9.97835e-05	FBgn0002901, FBgn0003884, FBgn0004583, FBgn0010316, FBgn0013733, FBgn0015754, FBgn0019686, FBgn0020238, FBgn0025458, FBgn0029881, FBgn0031696, FBgn0050169, FBgn0260985, FBgn0261278
GO:0007474	imaginal disc-derived wing vein specification	9.97835e-05	FBgn0000463, FBgn0000658, FBgn0003984, FBgn0004569, FBgn0004647, FBgn0011285, FBgn0011817, FBgn0016977, FBgn0024234, FBgn0028386, FBgn0036844, FBgn0086655, FBgn0260003, FBgn0260798
GO:0009719	response to endogenous stimulus	0.0001004	FBgn0000210, FBgn0000546, FBgn0000568, FBgn0001078, FBgn0002121, FBgn0003997, FBgn0004861, FBgn0005634, FBgn0010379, FBgn0011604, FBgn0011706, FBgn0013984, FBgn0020386, FBgn0023001, FBgn0026379, FBgn0028420, FBgn0040372, FBgn0261793
GO:0009725	response to hormone stimulus	0.0001004	FBgn0000210, FBgn0000546, FBgn0000568, FBgn0001078, FBgn0002121, FBgn0003997, FBgn0004861, FBgn0005634, FBgn0010379, FBgn0011604, FBgn0011706, FBgn0013984, FBgn0020386, FBgn0023001, FBgn0026379, FBgn0028420, FBgn0040372, FBgn0261793
GO:0001558	regulation of cell growth	0.000105312	FBgn0002413, FBgn0010379, FBgn0013733, FBgn0013984, FBgn0014133, FBgn0015609, FBgn0020386, FBgn0023215, FBgn0026379, FBgn0028386, FBgn0037647, FBgn0038100, FBgn0041191, FBgn0259176, FBgn0259984
GO:0009913	epidermal cell differentiation	0.000106682	FBgn0000497, FBgn0000658, FBgn0001084, FBgn0001085, FBgn0002413, FBgn0003028, FBgn0003447, FBgn0003514, FBgn0005536, FBgn0005634, FBgn0014020, FBgn0016076, FBgn0016081, FBgn0041203, FBgn0260941, FBgn0262111
GO:0010975	regulation of neuron projection development	0.000106724	FBgn0010379, FBgn0011739, FBgn0013733, FBgn0014011, FBgn0014020, FBgn0014133, FBgn0015609, FBgn0015754, FBgn0016081, FBgn0023172, FBgn0024277, FBgn0025641, FBgn0026379, FBgn0029688, FBgn0041203, FBgn0259984
GO:0035151	regulation of tube size, open tracheal system	0.000106766	FBgn0000319, FBgn0000497, FBgn0000635, FBgn0000658, FBgn0001085, FBgn0001320, FBgn0001323, FBgn0003514, FBgn0003870, FBgn0005634, FBgn0014020, FBgn0015777, FBgn0028969, FBgn0033032, FBgn0259211, FBgn0260653
GO:0048588	developmental cell growth	0.000106766	FBgn0001085, FBgn0003301, FBgn0005536, FBgn0010113, FBgn0013733, FBgn0013984, FBgn0014133, FBgn0015269, FBgn0015609, FBgn0016797, FBgn0024277, FBgn0033159, FBgn0035876, FBgn0041092, FBgn0259984, FBgn0261985
GO:0010564	regulation of cell cycle process	0.000112937	FBgn0001320, FBgn0001323, FBgn0002901, FBgn0003302, FBgn0003525, FBgn0003884, FBgn0004009, FBgn0004052, FBgn0004583, FBgn0004647, FBgn0004837, FBgn0004859, FBgn0010316, FBgn0015754, FBgn0019686, FBgn0020238, FBgn0025458, FBgn0025637, FBgn0031107, FBgn0031399, FBgn0031696, FBgn0034231, FBgn0039128, FBgn0050169, FBgn0243512, FBgn0260985, FBgn0261278, FBgn0261617, FBgn0261976
GO:0035146	tube fusion	0.000114785	FBgn0000117, FBgn0001981, FBgn0003177, FBgn0003391, FBgn0003870, FBgn0004009, FBgn0010113, FBgn0013733, FBgn0014020, FBgn0039411
GO:0035147	branch fusion, open tracheal system	0.000114785	FBgn0000117, FBgn0001981, FBgn0003177, FBgn0003391, FBgn0003870, FBgn0004009, FBgn0010113, FBgn0013733, FBgn0014020, FBgn0039411
GO:0007482	haltere development	0.000117554	FBgn0001235, FBgn0003944, FBgn0003975, FBgn0003984, FBgn0004569, FBgn0041184, FBgn0261238
GO:0007612	learning	0.000126946	FBgn0000054, FBgn0000635, FBgn0000636, FBgn0000721, FBgn0002567, FBgn0003301, FBgn0003371, FBgn0003392, FBgn0003396, FBgn0003502, FBgn0005654, FBgn0011285, FBgn0015269, FBgn0020238, FBgn0036697, FBgn0039507, FBgn0086711, FBgn0259481, FBgn0261934
GO:0007351	tripartite regional subdivision	0.000127916	FBgn0000463, FBgn0001233, FBgn0001320, FBgn0002121, FBgn0003165, FBgn0003391, FBgn0003463, FBgn0003483, FBgn0003655, FBgn0003720, FBgn0003721, FBgn0003867, FBgn0003891, FBgn0003896, FBgn0004009, FBgn0004390, FBgn0004399, FBgn0004647, FBgn0004656, FBgn0004838, FBgn0005695, FBgn0011661, FBgn0014011, FBgn0014388, FBgn0016794, FBgn0024371, FBgn0026238, FBgn0026433, FBgn0033378, FBgn0035089, FBgn00868…
GO:0008595	anterior/posterior axis specification, embryo	0.000127916	FBgn0000463, FBgn0001233, FBgn0001320, FBgn0002121, FBgn0003165, FBgn0003391, FBgn0003463, FBgn0003483, FBgn0003655, FBgn0003720, FBgn0003721, FBgn0003867, FBgn0003891, FBgn0003896, FBgn0004009, FBgn0004390, FBgn0004399, FBgn0004647, FBgn0004656, FBgn0004838, FBgn0005695, FBgn0011661, FBgn0014011, FBgn0014388, FBgn0016794, FBgn0024371, FBgn0026238, FBgn0026433, FBgn0033378, FBgn0035089, FBgn00868…
GO:0000578	embryonic axis specification	0.000128605	FBgn0000463, FBgn0001233, FBgn0001320, FBgn0002121, FBgn0003165, FBgn0003391, FBgn0003463, FBgn0003483, FBgn0003655, FBgn0003720, FBgn0003721, FBgn0003867, FBgn0003891, FBgn0003896, FBgn0004009, FBgn0004390, FBgn0004399, FBgn0004647, FBgn0004656, FBgn0004838, FBgn0005695, FBgn0010602, FBgn0011661, FBgn0014011, FBgn0014388, FBgn0016794, FBgn0024371, FBgn0026238, FBgn0026433, FBgn0033378, FBgn00350…
GO:0009948	anterior/posterior axis specification	0.000128605	FBgn0000463, FBgn0001233, FBgn0001320, FBgn0002121, FBgn0002899, FBgn0003165, FBgn0003391, FBgn0003463, FBgn0003483, FBgn0003655, FBgn0003720, FBgn0003721, FBgn0003867, FBgn0003891, FBgn0003896, FBgn0004009, FBgn0004390, FBgn0004399, FBgn0004647, FBgn0004656, FBgn0004838, FBgn0005695, FBgn0011661, FBgn0014011, FBgn0014388, FBgn0016794, FBgn0024371, FBgn0026238, FBgn0026433, FBgn0033378, FBgn00350…
GO:0009826	unidimensional cell growth	0.000132328	FBgn0000723, FBgn0003514, FBgn0003716, FBgn0004009, FBgn0014011, FBgn0014020, FBgn0020493, FBgn0023172, FBgn0259212
GO:0031344	regulation of cell projection organization	0.000136826	FBgn0003721, FBgn0004624, FBgn0010379, FBgn0011739, FBgn0013733, FBgn0014011, FBgn0014020, FBgn0014133, FBgn0015609, FBgn0015754, FBgn0016081, FBgn0023172, FBgn0024277, FBgn0025641, FBgn0026379, FBgn0029688, FBgn0041203, FBgn0259984
GO:0022607	cellular component assembly	0.0001412	FBgn0000054, FBgn0000117, FBgn0000250, FBgn0000307, FBgn0000547, FBgn0000635, FBgn0000667, FBgn0000723, FBgn0001085, FBgn0001233, FBgn0001297, FBgn0001961, FBgn0002121, FBgn0002673, FBgn0002716, FBgn0002948, FBgn0003165, FBgn0003292, FBgn0003371, FBgn0003391, FBgn0003415, FBgn0003447, FBgn0003483, FBgn0003502, FBgn0003655, FBgn0003716, FBgn0003721, FBgn0003870, FBgn0003884, FBgn0003891, FBgn00039…
GO:0045786	negative regulation of cell cycle	0.000144939	FBgn0002901, FBgn0003165, FBgn0003884, FBgn0004052, FBgn0004583, FBgn0010316, FBgn0013733, FBgn0015754, FBgn0019686, FBgn0020238, FBgn0025458, FBgn0026379, FBgn0029881, FBgn0031696, FBgn0050169, FBgn0260985, FBgn0261278
GO:0046620	regulation of organ growth	0.000148509	FBgn0000504, FBgn0001332, FBgn0003716, FBgn0003944, FBgn0003997, FBgn0004583, FBgn0010379, FBgn0010575, FBgn0011577, FBgn0011739, FBgn0013984, FBgn0020386, FBgn0026379, FBgn0041604
GO:0071844	cellular component assembly at cellular level	0.000149487	FBgn0000054, FBgn0000117, FBgn0000250, FBgn0000307, FBgn0000547, FBgn0000635, FBgn0000667, FBgn0000723, FBgn0001085, FBgn0001233, FBgn0001297, FBgn0001961, FBgn0002121, FBgn0002673, FBgn0002716, FBgn0002948, FBgn0003165, FBgn0003292, FBgn0003371, FBgn0003391, FBgn0003447, FBgn0003483, FBgn0003502, FBgn0003655, FBgn0003716, FBgn0003721, FBgn0003870, FBgn0003884, FBgn0003891, FBgn0003950, FBgn00039…
GO:0032583	regulation of gene-specific transcription	0.000150549	FBgn0000117, FBgn0000370, FBgn0001168, FBgn0001235, FBgn0003022, FBgn0004647, FBgn0004656, FBgn0005630, FBgn0010575, FBgn0011604, FBgn0011766, FBgn0031820, FBgn0038578, FBgn0039044, FBgn0039411, FBgn0040465
GO:0035317	imaginal disc-derived wing hair organization	0.000152249	FBgn0000497, FBgn0000658, FBgn0001084, FBgn0001085, FBgn0002413, FBgn0003447, FBgn0003514, FBgn0005536, FBgn0005634, FBgn0014020, FBgn0016076, FBgn0016081, FBgn0041203, FBgn0260941, FBgn0262111
GO:0007507	heart development	0.000154509	FBgn0000117, FBgn0000546, FBgn0001085, FBgn0002526, FBgn0002543, FBgn0002643, FBgn0002973, FBgn0003345, FBgn0003371, FBgn0003391, FBgn0003716, FBgn0003944, FBgn0004009, FBgn0004110, FBgn0004647, FBgn0004859, FBgn0004921, FBgn0015000, FBgn0015903, FBgn0085432, FBgn0259984, FBgn0260632, FBgn0260642, FBgn0261963
GO:0035017	cuticle pattern formation	0.000157894	FBgn0000117, FBgn0003028, FBgn0003447, FBgn0004009, FBgn0004396, FBgn0004859, FBgn0005634, FBgn0011509, FBgn0011591, FBgn0025641, FBgn0262111
GO:0030036	actin cytoskeleton organization	0.000159102	FBgn0000463, FBgn0000547, FBgn0000667, FBgn0000723, FBgn0001085, FBgn0001139, FBgn0001233, FBgn0001961, FBgn0002121, FBgn0003292, FBgn0003392, FBgn0003447, FBgn0003502, FBgn0003514, FBgn0004009, FBgn0004603, FBgn0004647, FBgn0004921, FBgn0005634, FBgn0011661, FBgn0011742, FBgn0013732, FBgn0013733, FBgn0014011, FBgn0014020, FBgn0020386, FBgn0021814, FBgn0023172, FBgn0024277, FBgn0025641, FBgn00263…
GO:0006464	protein modification process	0.000165824	FBgn0000147, FBgn0000173, FBgn0000258, FBgn0000259, FBgn0000497, FBgn0000721, FBgn0000723, FBgn0002413, FBgn0002673, FBgn0003079, FBgn0003134, FBgn0003138, FBgn0003292, FBgn0003371, FBgn0003502, FBgn0003525, FBgn0003716, FBgn0003862, FBgn0003997, FBgn0004107, FBgn0004368, FBgn0004370, FBgn0004598, FBgn0004603, FBgn0004624, FBgn0005640, FBgn0005777, FBgn0010316, FBgn0010348, FBgn0010355, FBgn00103…
GO:0022403	cell cycle phase	0.000179819	FBgn0000147, FBgn0000158, FBgn0000426, FBgn0000927, FBgn0001233, FBgn0001297, FBgn0001320, FBgn0001323, FBgn0002526, FBgn0002673, FBgn0002716, FBgn0002878, FBgn0002899, FBgn0002901, FBgn0002948, FBgn0003087, FBgn0003165, FBgn0003302, FBgn0003525, FBgn0003654, FBgn0003732, FBgn0003884, FBgn0004052, FBgn0004107, FBgn0004390, FBgn0004583, FBgn0004647, FBgn0004655, FBgn0004828, FBgn0004837, FBgn00048…
GO:0010942	positive regulation of cell death	0.000184239	FBgn0000097, FBgn0000210, FBgn0000439, FBgn0000546, FBgn0000568, FBgn0002121, FBgn0003997, FBgn0004009, FBgn0004569, FBgn0005634, FBgn0011706, FBgn0011739, FBgn0011766, FBgn0013469, FBgn0019686, FBgn0039044, FBgn0040491, FBgn0086364
GO:0043068	positive regulation of programmed cell death	0.000184312	FBgn0000097, FBgn0000210, FBgn0000439, FBgn0000546, FBgn0000568, FBgn0002121, FBgn0003997, FBgn0004009, FBgn0004569, FBgn0005634, FBgn0011706, FBgn0011739, FBgn0011766, FBgn0013469, FBgn0019686, FBgn0039044, FBgn0040491, FBgn0086364
GO:0048638	regulation of developmental growth	0.000184312	FBgn0000504, FBgn0000635, FBgn0001332, FBgn0003165, FBgn0003371, FBgn0003716, FBgn0003944, FBgn0004583, FBgn0010575, FBgn0011577, FBgn0011739, FBgn0013733, FBgn0014133, FBgn0015609, FBgn0039213, FBgn0041604, FBgn0061198, FBgn0259984
GO:0007367	segment polarity determination	0.00018925	FBgn0000577, FBgn0002945, FBgn0003371, FBgn0004009, FBgn0004859, FBgn0024194, FBgn0026611, FBgn0041604, FBgn0085432, FBgn0086364, FBgn0087035, FBgn0261963
GO:0035215	genital disc development	0.000208041	FBgn0000504, FBgn0000577, FBgn0000635, FBgn0003310, FBgn0003502, FBgn0003716, FBgn0003892, FBgn0004009, FBgn0004569, FBgn0004859, FBgn0005672, FBgn0011236, FBgn0021873
GO:0035150	regulation of tube size	0.00020899	FBgn0000319, FBgn0000497, FBgn0000635, FBgn0000658, FBgn0001085, FBgn0001320, FBgn0001323, FBgn0003514, FBgn0003870, FBgn0005634, FBgn0014020, FBgn0015777, FBgn0028969, FBgn0033032, FBgn0259211, FBgn0260653
GO:0008360	regulation of cell shape	0.000211848	FBgn0000117, FBgn0000547, FBgn0000635, FBgn0000723, FBgn0001233, FBgn0002121, FBgn0003870, FBgn0004009, FBgn0004449, FBgn0004921, FBgn0010348, FBgn0010379, FBgn0011739, FBgn0014011, FBgn0014020, FBgn0016696, FBgn0021873, FBgn0023172, FBgn0026379, FBgn0027515, FBgn0030749, FBgn0037028, FBgn0039924, FBgn0061198, FBgn0086899, FBgn0243512, FBgn0243516, FBgn0259211, FBgn0259212, FBgn0260934, FBgn02610…
GO:0007435	salivary gland morphogenesis	0.000212759	FBgn0000210, FBgn0000546, FBgn0000568, FBgn0000625, FBgn0001078, FBgn0001085, FBgn0001168, FBgn0002121, FBgn0003391, FBgn0003392, FBgn0003502, FBgn0003997, FBgn0004110, FBgn0004396, FBgn0004432, FBgn0004603, FBgn0005634, FBgn0010488, FBgn0011706, FBgn0013770, FBgn0014011, FBgn0014020, FBgn0015239, FBgn0015795, FBgn0016797, FBgn0022238, FBgn0026379, FBgn0028969, FBgn0085432, FBgn0087035, FBgn02591…
GO:0022612	gland morphogenesis	0.000212759	FBgn0000210, FBgn0000546, FBgn0000568, FBgn0000625, FBgn0001078, FBgn0001085, FBgn0001168, FBgn0002121, FBgn0003391, FBgn0003392, FBgn0003502, FBgn0003997, FBgn0004110, FBgn0004396, FBgn0004432, FBgn0004603, FBgn0005634, FBgn0010488, FBgn0011706, FBgn0013770, FBgn0014011, FBgn0014020, FBgn0015239, FBgn0015795, FBgn0016797, FBgn0022238, FBgn0026379, FBgn0028969, FBgn0085432, FBgn0087035, FBgn02591…
GO:0014016	neuroblast differentiation	0.000216477	FBgn0000117, FBgn0000492, FBgn0000577, FBgn0001269, FBgn0002945, FBgn0002973, FBgn0004009, FBgn0010300, FBgn0010768, FBgn0015396, FBgn0016977, FBgn0085424, FBgn0260642, FBgn0261963
GO:0006468	protein phosphorylation	0.000224322	FBgn0000147, FBgn0000258, FBgn0000259, FBgn0000721, FBgn0000723, FBgn0002413, FBgn0003079, FBgn0003138, FBgn0003371, FBgn0003502, FBgn0003716, FBgn0004107, FBgn0004598, FBgn0004603, FBgn0004624, FBgn0005640, FBgn0010379, FBgn0011285, FBgn0011300, FBgn0011739, FBgn0011817, FBgn0013984, FBgn0015024, FBgn0015765, FBgn0016696, FBgn0017581, FBgn0019686, FBgn0020386, FBgn0022382, FBgn0024329, FBgn00254…
GO:0042127	regulation of cell proliferation	0.000229573	FBgn0000463, FBgn0002121, FBgn0003396, FBgn0003975, FBgn0004009, FBgn0004583, FBgn0004647, FBgn0005613, FBgn0010300, FBgn0010602, FBgn0011739, FBgn0011766, FBgn0013984, FBgn0026379, FBgn0085432, FBgn0259176, FBgn0259211, FBgn0259685, FBgn0260632, FBgn0260941, FBgn0261786
GO:0009798	axis specification	0.000236164	FBgn0000250, FBgn0000463, FBgn0000562, FBgn0001233, FBgn0001320, FBgn0002121, FBgn0002899, FBgn0003079, FBgn0003165, FBgn0003391, FBgn0003463, FBgn0003483, FBgn0003655, FBgn0003720, FBgn0003721, FBgn0003867, FBgn0003891, FBgn0003896, FBgn0004009, FBgn0004390, FBgn0004399, FBgn0004647, FBgn0004656, FBgn0004838, FBgn0005695, FBgn0010602, FBgn0011224, FBgn0011661, FBgn0014011, FBgn0014388, FBgn00157…
GO:0030029	actin filament-based process	0.000244613	FBgn0000463, FBgn0000547, FBgn0000667, FBgn0000723, FBgn0001085, FBgn0001139, FBgn0001233, FBgn0001961, FBgn0002121, FBgn0003292, FBgn0003392, FBgn0003447, FBgn0003502, FBgn0003514, FBgn0004009, FBgn0004603, FBgn0004647, FBgn0004921, FBgn0005634, FBgn0011661, FBgn0011742, FBgn0013732, FBgn0013733, FBgn0014011, FBgn0014020, FBgn0020386, FBgn0021814, FBgn0023172, FBgn0024277, FBgn0025641, FBgn00263…
GO:0008038	neuron recognition	0.000245534	FBgn0000504, FBgn0000635, FBgn0000636, FBgn0001219, FBgn0001961, FBgn0004652, FBgn0004885, FBgn0005630, FBgn0010105, FBgn0011259, FBgn0011592, FBgn0013733, FBgn0015609, FBgn0015774, FBgn0025741, FBgn0033159, FBgn0259174, FBgn0259750
GO:0035285	appendage segmentation	0.00024808	FBgn0000099, FBgn0000242, FBgn0000463, FBgn0000658, FBgn0004647, FBgn0004892, FBgn0004893, FBgn0011591, FBgn0024244
GO:0035286	leg segmentation	0.000248179	FBgn0000099, FBgn0000242, FBgn0000463, FBgn0000658, FBgn0004647, FBgn0004892, FBgn0004893, FBgn0011591, FBgn0024244
GO:0045570	regulation of imaginal disc growth	0.000248179	FBgn0000504, FBgn0001332, FBgn0003716, FBgn0003944, FBgn0004583, FBgn0010575, FBgn0011577, FBgn0011739, FBgn0041604
GO:0007155	cell adhesion	0.000250737	FBgn0000097, FBgn0000117, FBgn0000261, FBgn0000463, FBgn0000497, FBgn0000546, FBgn0000547, FBgn0000635, FBgn0000636, FBgn0001085, FBgn0002526, FBgn0002543, FBgn0003177, FBgn0003391, FBgn0003716, FBgn0004364, FBgn0004449, FBgn0004569, FBgn0004647, FBgn0004921, FBgn0010348, FBgn0010395, FBgn0015609, FBgn0016696, FBgn0020309, FBgn0026379, FBgn0027515, FBgn0027594, FBgn0028427, FBgn0029105, FBgn00307…
GO:0042981	regulation of apoptosis	0.000251028	FBgn0000097, FBgn0000439, FBgn0000546, FBgn0002413, FBgn0003984, FBgn0003997, FBgn0004009, FBgn0004569, FBgn0004583, FBgn0005613, FBgn0005672, FBgn0010379, FBgn0011704, FBgn0011706, FBgn0011739, FBgn0011766, FBgn0017579, FBgn0019686, FBgn0020386, FBgn0029891, FBgn0031820, FBgn0032035, FBgn0035871, FBgn0039044, FBgn0040491, FBgn0086364, FBgn0243512, FBgn0259176, FBgn0260635, FBgn0260936
GO:0010608	posttranscriptional regulation of gene expression	0.000254972	FBgn0001219, FBgn0002899, FBgn0003138, FBgn0003165, FBgn0003261, FBgn0003390, FBgn0003483, FBgn0004838, FBgn0004872, FBgn0010113, FBgn0010300, FBgn0010531, FBgn0011217, FBgn0011224, FBgn0011666, FBgn0011706, FBgn0011837, FBgn0015075, FBgn0015903, FBgn0017581, FBgn0024958, FBgn0026379, FBgn0026611, FBgn0028837, FBgn0035142, FBgn0036534, FBgn0038100, FBgn0041191, FBgn0051992, FBgn0086897, FBgn00870…
GO:0045944	positive regulation of transcription from RNA polymerase II promoter	0.000267679	FBgn0000117, FBgn0000504, FBgn0001185, FBgn0001235, FBgn0002643, FBgn0003028, FBgn0004647, FBgn0004837, FBgn0004859, FBgn0010280, FBgn0010355, FBgn0015903, FBgn0034667, FBgn0038578, FBgn0039411, FBgn0260632, FBgn0261617
GO:0009058	biosynthetic process	0.000280749	FBgn0000054, FBgn0000097, FBgn0000099, FBgn0000117, FBgn0000179, FBgn0000210, FBgn0000250, FBgn0000307, FBgn0000316, FBgn0000370, FBgn0000439, FBgn0000492, FBgn0000504, FBgn0000546, FBgn0000568, FBgn0000575, FBgn0000577, FBgn0000625, FBgn0000927, FBgn0001078, FBgn0001138, FBgn0001139, FBgn0001168, FBgn0001185, FBgn0001235, FBgn0001269, FBgn0001297, FBgn0001320, FBgn0001323, FBgn0001981, FBgn00019…
GO:0051056	regulation of small GTPase mediated signal transduction	0.000282309	FBgn0000097, FBgn0004390, FBgn0011285, FBgn0013469, FBgn0014388, FBgn0015269, FBgn0016794, FBgn0021873, FBgn0023172, FBgn0023214, FBgn0024277, FBgn0025740, FBgn0026179, FBgn0026376, FBgn0028509, FBgn0030286, FBgn0030842, FBgn0035802, FBgn0037917, FBgn0038304, FBgn0038401, FBgn0040005, FBgn0085403, FBgn0259228, FBgn0261547, FBgn0261570, FBgn0261836
GO:0008284	positive regulation of cell proliferation	0.000284641	FBgn0000463, FBgn0004009, FBgn0004647, FBgn0011766, FBgn0013984, FBgn0259176, FBgn0259685, FBgn0261786
GO:0030720	oocyte localization involved in germarium-derived egg chamber formation	0.000284641	FBgn0000117, FBgn0000463, FBgn0003391, FBgn0003483, FBgn0004647, FBgn0016917, FBgn0086251, FBgn0086897
GO:0035072	ecdysone-mediated induction of salivary gland cell autophagic cell death	0.000288085	FBgn0000210, FBgn0000546, FBgn0000568, FBgn0002121, FBgn0003997, FBgn0005634, FBgn0011706
GO:0042478	regulation of eye photoreceptor cell development	0.0002882	FBgn0000097, FBgn0004647, FBgn0005536, FBgn0014388, FBgn0021873, FBgn0040465, FBgn0261649
GO:0048100	wing disc anterior/posterior pattern formation	0.0002882	FBgn0000179, FBgn0000577, FBgn0001269, FBgn0003396, FBgn0003716, FBgn0003892, FBgn0004859
GO:0043484	regulation of RNA splicing	0.000293743	FBgn0003261, FBgn0004237, FBgn0004401, FBgn0004587, FBgn0004838, FBgn0005649, FBgn0014362, FBgn0017397, FBgn0023216, FBgn0024285, FBgn0026713, FBgn0030085, FBgn0031456, FBgn0031883, FBgn0037531, FBgn0039977, FBgn0040286, FBgn0086683, FBgn0086897, FBgn0259220, FBgn0260632
GO:0051329	interphase of mitotic cell cycle	0.000302535	FBgn0001297, FBgn0003525, FBgn0004107, FBgn0004647, FBgn0004837, FBgn0004859, FBgn0005672, FBgn0010316, FBgn0010355, FBgn0011739, FBgn0011766, FBgn0024371, FBgn0041191, FBgn0243512, FBgn0261976
GO:0012502	induction of programmed cell death	0.000310494	FBgn0000097, FBgn0000210, FBgn0000439, FBgn0000546, FBgn0000568, FBgn0002121, FBgn0003997, FBgn0004569, FBgn0005634, FBgn0011706, FBgn0011739, FBgn0019686, FBgn0039044, FBgn0040491
GO:0042078	germ-line stem cell division	0.000310494	FBgn0000158, FBgn0000928, FBgn0003022, FBgn0003165, FBgn0003391, FBgn0003716, FBgn0003892, FBgn0004872, FBgn0011217, FBgn0011577, FBgn0011666, FBgn0013984, FBgn0016917, FBgn0051232
GO:0007219	Notch signaling pathway	0.000323706	FBgn0000216, FBgn0000463, FBgn0001169, FBgn0002121, FBgn0002643, FBgn0002732, FBgn0002733, FBgn0002973, FBgn0003371, FBgn0004647, FBgn0004837, FBgn0011224, FBgn0011591, FBgn0026320, FBgn0029881, FBgn0035142, FBgn0036558, FBgn0259174, FBgn0259176, FBgn0259212, FBgn0259685, FBgn0259984
GO:0008037	cell recognition	0.000324935	FBgn0000504, FBgn0000635, FBgn0000636, FBgn0001219, FBgn0001961, FBgn0004652, FBgn0004885, FBgn0005630, FBgn0010105, FBgn0011259, FBgn0011592, FBgn0013733, FBgn0015609, FBgn0015774, FBgn0025741, FBgn0033159, FBgn0259174, FBgn0259750
GO:0043170	macromolecule metabolic process	0.000334285	FBgn0000054, FBgn0000097, FBgn0000099, FBgn0000117, FBgn0000147, FBgn0000173, FBgn0000179, FBgn0000210, FBgn0000258, FBgn0000259, FBgn0000307, FBgn0000316, FBgn0000370, FBgn0000426, FBgn0000439, FBgn0000492, FBgn0000497, FBgn0000504, FBgn0000542, FBgn0000546, FBgn0000568, FBgn0000575, FBgn0000577, FBgn0000625, FBgn0000721, FBgn0000723, FBgn0000927, FBgn0001078, FBgn0001138, FBgn0001139, FBgn00011…
GO:0007449	proximal/distal pattern formation, imaginal disc	0.000340087	FBgn0000099, FBgn0000658, FBgn0001235, FBgn0003866, FBgn0003975, FBgn0003984, FBgn0004009, FBgn0004647, FBgn0004854, FBgn0086655
GO:0007169	transmembrane receptor protein tyrosine kinase signaling pathway	0.000350347	FBgn0000547, FBgn0000635, FBgn0001233, FBgn0003079, FBgn0003310, FBgn0003463, FBgn0003720, FBgn0003867, FBgn0003896, FBgn0003984, FBgn0004390, FBgn0004569, FBgn0004598, FBgn0004603, FBgn0005558, FBgn0005672, FBgn0010379, FBgn0013984, FBgn0014020, FBgn0014388, FBgn0016794, FBgn0016977, FBgn0020386, FBgn0023001, FBgn0023214, FBgn0025936, FBgn0026379, FBgn0029095, FBgn0035089, FBgn0038755, FBgn00411…
GO:0048469	cell maturation	0.000358042	FBgn0000463, FBgn0000546, FBgn0000562, FBgn0001233, FBgn0002121, FBgn0003391, FBgn0003463, FBgn0003483, FBgn0003655, FBgn0003721, FBgn0003891, FBgn0004399, FBgn0004647, FBgn0004838, FBgn0005612, FBgn0005695, FBgn0011217, FBgn0011224, FBgn0011661, FBgn0014011, FBgn0015754, FBgn0020238, FBgn0024371, FBgn0026238, FBgn0026433, FBgn0033378, FBgn0037375, FBgn0045866, FBgn0053208, FBgn0086897, FBgn02609…
GO:0048676	axon extension involved in development	0.000382071	FBgn0005536, FBgn0010113, FBgn0015609, FBgn0024277, FBgn0041092
GO:0007635	chemosensory behavior	0.000403303	FBgn0000054, FBgn0000635, FBgn0000636, FBgn0001078, FBgn0001981, FBgn0002567, FBgn0003301, FBgn0003371, FBgn0003392, FBgn0003396, FBgn0004399, FBgn0004921, FBgn0005585, FBgn0005654, FBgn0010395, FBgn0010620, FBgn0010905, FBgn0011661, FBgn0015269, FBgn0027108, FBgn0036697, FBgn0039507, FBgn0086711, FBgn0259481, FBgn0261446, FBgn0261934
GO:0051325	interphase	0.000416004	FBgn0001297, FBgn0003525, FBgn0004107, FBgn0004647, FBgn0004837, FBgn0004859, FBgn0005672, FBgn0010316, FBgn0010355, FBgn0011739, FBgn0011766, FBgn0024371, FBgn0041191, FBgn0243512, FBgn0261976
GO:0046552	photoreceptor cell fate commitment	0.000423967	FBgn0000097, FBgn0000210, FBgn0000463, FBgn0000575, FBgn0001085, FBgn0001168, FBgn0001233, FBgn0001235, FBgn0001297, FBgn0004647, FBgn0005558, FBgn0005630, FBgn0011739, FBgn0015778, FBgn0016794, FBgn0023001, FBgn0041184, FBgn0261617
GO:0007015	actin filament organization	0.00042491	FBgn0000463, FBgn0000547, FBgn0000667, FBgn0000723, FBgn0001085, FBgn0001139, FBgn0001233, FBgn0001961, FBgn0003447, FBgn0003502, FBgn0004009, FBgn0004603, FBgn0004647, FBgn0004921, FBgn0011742, FBgn0013732, FBgn0014011, FBgn0014020, FBgn0023172, FBgn0025641, FBgn0026379, FBgn0033692, FBgn0037028, FBgn0039924, FBgn0243512, FBgn0243516, FBgn0260934, FBgn0261836, FBgn0262111
GO:0010769	regulation of cell morphogenesis involved in differentiation	0.000436145	FBgn0011739, FBgn0013733, FBgn0014011, FBgn0014020, FBgn0014133, FBgn0015609, FBgn0015754, FBgn0016081, FBgn0023172, FBgn0024277, FBgn0025641, FBgn0029688, FBgn0041203, FBgn0259984
GO:0022604	regulation of cell morphogenesis	0.000436145	FBgn0011739, FBgn0013733, FBgn0014011, FBgn0014020, FBgn0014133, FBgn0015609, FBgn0015754, FBgn0016081, FBgn0023172, FBgn0024277, FBgn0025641, FBgn0029688, FBgn0041203, FBgn0259984
GO:0042048	olfactory behavior	0.000474185	FBgn0000054, FBgn0000635, FBgn0000636, FBgn0001078, FBgn0001981, FBgn0002567, FBgn0003301, FBgn0003371, FBgn0003392, FBgn0003396, FBgn0004399, FBgn0005585, FBgn0005654, FBgn0010395, FBgn0010620, FBgn0010905, FBgn0011661, FBgn0015269, FBgn0027108, FBgn0036697, FBgn0039507, FBgn0086711, FBgn0259481, FBgn0261446, FBgn0261934
GO:0035155	negative regulation of terminal cell fate specification, open tracheal system	0.000503793	FBgn0000463, FBgn0004647, FBgn0010113, FBgn0014388
GO:0044085	cellular component biogenesis	0.000507819	FBgn0000054, FBgn0000117, FBgn0000250, FBgn0000307, FBgn0000547, FBgn0000635, FBgn0000667, FBgn0000723, FBgn0001085, FBgn0001233, FBgn0001297, FBgn0001961, FBgn0002121, FBgn0002673, FBgn0002716, FBgn0002948, FBgn0003165, FBgn0003292, FBgn0003371, FBgn0003391, FBgn0003415, FBgn0003447, FBgn0003483, FBgn0003502, FBgn0003655, FBgn0003716, FBgn0003721, FBgn0003870, FBgn0003884, FBgn0003891, FBgn00039…
GO:0033036	macromolecule localization	0.000513746	FBgn0000042, FBgn0000117, FBgn0000119, FBgn0000147, FBgn0000250, FBgn0000319, FBgn0000416, FBgn0000562, FBgn0000667, FBgn0001085, FBgn0001233, FBgn0001316, FBgn0002121, FBgn0002413, FBgn0002567, FBgn0002899, FBgn0002973, FBgn0003138, FBgn0003310, FBgn0003371, FBgn0003391, FBgn0003483, FBgn0003655, FBgn0003721, FBgn0003891, FBgn0003892, FBgn0004145, FBgn0004838, FBgn0004921, FBgn0005634, FBgn00103…
GO:0042051	compound eye photoreceptor development	0.000538269	FBgn0000097, FBgn0001316, FBgn0003310, FBgn0003870, FBgn0004449, FBgn0004647, FBgn0005536, FBgn0005630, FBgn0005672, FBgn0011661, FBgn0014011, FBgn0014388, FBgn0015609, FBgn0016081, FBgn0021873, FBgn0026379, FBgn0040465, FBgn0259220, FBgn0259481, FBgn0259685
GO:0048024	regulation of nuclear mRNA splicing, via spliceosome	0.000538269	FBgn0003261, FBgn0004237, FBgn0004401, FBgn0004587, FBgn0004838, FBgn0005649, FBgn0014362, FBgn0017397, FBgn0024285, FBgn0026713, FBgn0030085, FBgn0031456, FBgn0031883, FBgn0037531, FBgn0039977, FBgn0040286, FBgn0086683, FBgn0086897, FBgn0259220, FBgn0260632
GO:0001964	startle response	0.000538945	FBgn0000575, FBgn0002526, FBgn0003870, FBgn0004179, FBgn0005585, FBgn0005630, FBgn0011259, FBgn0259220
GO:0048056	R3/R4 cell differentiation	0.000539163	FBgn0000097, FBgn0000463, FBgn0000575, FBgn0001085, FBgn0001297, FBgn0004647, FBgn0005630, FBgn0261617
GO:0048854	brain morphogenesis	0.000539163	FBgn0000575, FBgn0002526, FBgn0003870, FBgn0004179, FBgn0005585, FBgn0005630, FBgn0011259, FBgn0259220
GO:0007432	salivary gland boundary specification	0.00054773	FBgn0001235, FBgn0002543, FBgn0003339, FBgn0003396, FBgn0003716, FBgn0003866, FBgn0005672, FBgn0011592, FBgn0015774, FBgn0024250
GO:0010721	negative regulation of cell development	0.00054773	FBgn0000097, FBgn0000463, FBgn0000547, FBgn0002121, FBgn0004647, FBgn0010300, FBgn0014133, FBgn0015609, FBgn0029688, FBgn0040465
GO:0046845	branched duct epithelial cell fate determination, open tracheal system	0.000594704	FBgn0001320, FBgn0001323, FBgn0003310, FBgn0003716, FBgn0005672, FBgn0261648
GO:0042058	regulation of epidermal growth factor receptor signaling pathway	0.000610028	FBgn0000547, FBgn0000635, FBgn0003310, FBgn0003984, FBgn0004569, FBgn0004603, FBgn0005672, FBgn0014388, FBgn0023214, FBgn0041184, FBgn0261885
GO:0035078	induction of programmed cell death by ecdysone	0.000613312	FBgn0000210, FBgn0000546, FBgn0000568, FBgn0002121, FBgn0003997, FBgn0005634, FBgn0011706
GO:0045168	cell-cell signaling involved in cell fate commitment	0.000613312	FBgn0000117, FBgn0000258, FBgn0000463, FBgn0004009, FBgn0004647, FBgn0004837, FBgn0036558
GO:0007548	sex differentiation	0.000618506	FBgn0000210, FBgn0000504, FBgn0000577, FBgn0000635, FBgn0001185, FBgn0003339, FBgn0003391, FBgn0003502, FBgn0003527, FBgn0004009, FBgn0004110, FBgn0004652, FBgn0004870, FBgn0011236, FBgn0016797, FBgn0020386, FBgn0021873, FBgn0035868, FBgn0259220
GO:0048663	neuron fate commitment	0.000618506	FBgn0000097, FBgn0000210, FBgn0000463, FBgn0000575, FBgn0001085, FBgn0001168, FBgn0001233, FBgn0001235, FBgn0001297, FBgn0004647, FBgn0005558, FBgn0005630, FBgn0011739, FBgn0015778, FBgn0016794, FBgn0023001, FBgn0041184, FBgn0261617, FBgn0261963
GO:0030111	regulation of Wnt receptor signaling pathway	0.00062933	FBgn0001139, FBgn0001332, FBgn0003371, FBgn0003415, FBgn0011817, FBgn0015024, FBgn0016917, FBgn0020309, FBgn0035142, FBgn0041604, FBgn0044028, FBgn0085432, FBgn0260934
GO:0045448	mitotic cell cycle, embryonic	0.000634918	FBgn0002441, FBgn0002673, FBgn0002901, FBgn0003162, FBgn0004860, FBgn0004861, FBgn0005624, FBgn0013263, FBgn0015600, FBgn0025458, FBgn0086899, FBgn0261278
GO:0050684	regulation of mRNA processing	0.000677651	FBgn0003261, FBgn0004237, FBgn0004401, FBgn0004587, FBgn0004838, FBgn0005649, FBgn0014362, FBgn0017397, FBgn0024285, FBgn0026713, FBgn0030085, FBgn0031456, FBgn0031883, FBgn0037531, FBgn0039977, FBgn0040286, FBgn0086683, FBgn0086897, FBgn0259220, FBgn0260632
GO:0007448	anterior/posterior pattern formation, imaginal disc	0.000732474	FBgn0000179, FBgn0000577, FBgn0001269, FBgn0003396, FBgn0003716, FBgn0003892, FBgn0004009, FBgn0004859, FBgn0020493
GO:0016199	axon midline choice point recognition	0.000732772	FBgn0000504, FBgn0004652, FBgn0005630, FBgn0010105, FBgn0011259, FBgn0011592, FBgn0013733, FBgn0025741, FBgn0259174
GO:0030509	BMP signaling pathway	0.00073307	FBgn0003022, FBgn0003463, FBgn0003716, FBgn0011577, FBgn0024234, FBgn0024250, FBgn0031016, FBgn0034962, FBgn0262169
GO:0035186	syncytial blastoderm mitotic cell cycle	0.00073307	FBgn0002673, FBgn0002901, FBgn0004860, FBgn0004861, FBgn0005624, FBgn0013263, FBgn0015600, FBgn0025458, FBgn0261278
GO:0001752	compound eye photoreceptor fate commitment	0.000799658	FBgn0000097, FBgn0000210, FBgn0000463, FBgn0000575, FBgn0001085, FBgn0001168, FBgn0001233, FBgn0001235, FBgn0001297, FBgn0004647, FBgn0005630, FBgn0011739, FBgn0015778, FBgn0016794, FBgn0023001, FBgn0041184, FBgn0261617
GO:0007173	epidermal growth factor receptor signaling pathway	0.000799984	FBgn0000547, FBgn0000635, FBgn0003079, FBgn0003310, FBgn0003984, FBgn0004569, FBgn0004603, FBgn0005672, FBgn0014020, FBgn0014388, FBgn0016977, FBgn0023214, FBgn0029095, FBgn0041184, FBgn0050476, FBgn0086901, FBgn0261885
GO:0042706	eye photoreceptor cell fate commitment	0.000799984	FBgn0000097, FBgn0000210, FBgn0000463, FBgn0000575, FBgn0001085, FBgn0001168, FBgn0001233, FBgn0001235, FBgn0001297, FBgn0004647, FBgn0005630, FBgn0011739, FBgn0015778, FBgn0016794, FBgn0023001, FBgn0041184, FBgn0261617
GO:0007455	eye-antennal disc morphogenesis	0.000822444	FBgn0000463, FBgn0003302, FBgn0003447, FBgn0003892, FBgn0003997, FBgn0004569, FBgn0004854, FBgn0004870, FBgn0005558, FBgn0011300, FBgn0016081, FBgn0016917, FBgn0260635, FBgn0262111
GO:0016311	dephosphorylation	0.00082455	FBgn0002673, FBgn0003134, FBgn0003138, FBgn0003525, FBgn0003892, FBgn0004368, FBgn0004370, FBgn0005777, FBgn0010316, FBgn0016078, FBgn0022768, FBgn0025573, FBgn0025642, FBgn0026379, FBgn0027515, FBgn0028341, FBgn0030208, FBgn0030735, FBgn0031952, FBgn0034179, FBgn0036273, FBgn0036844, FBgn0037064, FBgn0037164, FBgn0037341, FBgn0038446, FBgn0039111, FBgn0243512, FBgn0260439, FBgn0261985
GO:0008052	sensory organ boundary specification	0.000851549	FBgn0000216, FBgn0001085, FBgn0001169, FBgn0002973, FBgn0004647, FBgn0004837, FBgn0004854, FBgn0011577, FBgn0026320, FBgn0039632
GO:0050770	regulation of axonogenesis	0.000851549	FBgn0013733, FBgn0014011, FBgn0014020, FBgn0014133, FBgn0015609, FBgn0023172, FBgn0024277, FBgn0025641, FBgn0041203, FBgn0259984
GO:0008358	maternal determination of anterior/posterior axis, embryo	0.000938458	FBgn0000463, FBgn0001233, FBgn0002121, FBgn0003391, FBgn0003483, FBgn0003655, FBgn0003721, FBgn0003891, FBgn0004399, FBgn0004647, FBgn0004838, FBgn0005695, FBgn0011661, FBgn0014011, FBgn0024371, FBgn0026238, FBgn0026433, FBgn0033378, FBgn0086897, FBgn0260632, FBgn0260934, FBgn0261524
GO:0031987	locomotion involved in locomotory behavior	0.000952039	FBgn0000575, FBgn0002526, FBgn0003870, FBgn0004179, FBgn0005585, FBgn0005630, FBgn0011259, FBgn0259220
GO:0050905	neuromuscular process	0.000952039	FBgn0000575, FBgn0002526, FBgn0003870, FBgn0004179, FBgn0005585, FBgn0005630, FBgn0011259, FBgn0259220
GO:0007293	germarium-derived egg chamber formation	0.000980792	FBgn0000117, FBgn0000158, FBgn0000463, FBgn0000562, FBgn0002899, FBgn0003391, FBgn0003483, FBgn0003502, FBgn0004647, FBgn0004861, FBgn0010316, FBgn0011591, FBgn0015754, FBgn0016917, FBgn0020238, FBgn0031399, FBgn0086251, FBgn0086897, FBgn0260934
GO:0022610	biological adhesion	0.000987722	FBgn0000097, FBgn0000117, FBgn0000261, FBgn0000463, FBgn0000497, FBgn0000546, FBgn0000547, FBgn0000635, FBgn0000636, FBgn0001085, FBgn0002526, FBgn0002543, FBgn0003177, FBgn0003391, FBgn0003716, FBgn0004364, FBgn0004449, FBgn0004569, FBgn0004647, FBgn0004921, FBgn0010348, FBgn0010395, FBgn0015609, FBgn0016696, FBgn0020309, FBgn0026379, FBgn0027515, FBgn0027594, FBgn0028427, FBgn0029105, FBgn00307…
GO:0007314	oocyte anterior/posterior axis specification	0.0011012	FBgn0000463, FBgn0001233, FBgn0002121, FBgn0003391, FBgn0003483, FBgn0003655, FBgn0003721, FBgn0003891, FBgn0004399, FBgn0004647, FBgn0004838, FBgn0005695, FBgn0011661, FBgn0014011, FBgn0024371, FBgn0026238, FBgn0026433, FBgn0033378, FBgn0086897, FBgn0260934, FBgn0261524
GO:0030510	regulation of BMP signaling pathway	0.00117503	FBgn0003022, FBgn0003463, FBgn0011577, FBgn0024250, FBgn0031016, FBgn0034962, FBgn0262169
GO:0035081	induction of programmed cell death by hormones	0.00117551	FBgn0000210, FBgn0000546, FBgn0000568, FBgn0002121, FBgn0003997, FBgn0005634, FBgn0011706
GO:0035111	leg joint morphogenesis	0.00117599	FBgn0000463, FBgn0000658, FBgn0004647, FBgn0004892, FBgn0004893, FBgn0011591, FBgn0024244
GO:0035309	wing and notum subfield formation	0.00117647	FBgn0000492, FBgn0003079, FBgn0003371, FBgn0003896, FBgn0003984, FBgn0004009, FBgn0261648
GO:0048806	genitalia development	0.00117647	FBgn0000210, FBgn0000504, FBgn0000577, FBgn0000635, FBgn0003502, FBgn0011236, FBgn0021873
GO:0016310	phosphorylation	0.00127511	FBgn0000147, FBgn0000258, FBgn0000259, FBgn0000409, FBgn0000721, FBgn0000723, FBgn0001297, FBgn0002413, FBgn0003079, FBgn0003138, FBgn0003371, FBgn0003502, FBgn0003716, FBgn0004009, FBgn0004107, FBgn0004583, FBgn0004598, FBgn0004603, FBgn0004624, FBgn0005640, FBgn0010316, FBgn0010379, FBgn0011285, FBgn0011300, FBgn0011739, FBgn0011817, FBgn0013303, FBgn0013984, FBgn0015024, FBgn0015765, FBgn00160…
GO:0008347	glial cell migration	0.00127999	FBgn0000463, FBgn0002973, FBgn0004647, FBgn0005558, FBgn0014020, FBgn0016977, FBgn0017397, FBgn0086655, FBgn0250823, FBgn0259984
GO:0009954	proximal/distal pattern formation	0.00128051	FBgn0000099, FBgn0000658, FBgn0001235, FBgn0003866, FBgn0003975, FBgn0003984, FBgn0004009, FBgn0004647, FBgn0004854, FBgn0086655
GO:0016198	axon choice point recognition	0.00128051	FBgn0000504, FBgn0004652, FBgn0005630, FBgn0010105, FBgn0011259, FBgn0011592, FBgn0013733, FBgn0025741, FBgn0259174, FBgn0259750
GO:0033554	cellular response to stress	0.00129606	FBgn0000097, FBgn0000250, FBgn0001297, FBgn0001332, FBgn0002716, FBgn0002901, FBgn0002905, FBgn0002948, FBgn0003177, FBgn0003371, FBgn0003502, FBgn0004603, FBgn0004647, FBgn0011509, FBgn0011659, FBgn0011660, FBgn0011706, FBgn0011739, FBgn0013954, FBgn0013984, FBgn0014011, FBgn0014020, FBgn0014037, FBgn0015024, FBgn0015283, FBgn0016054, FBgn0019686, FBgn0020238, FBgn0020369, FBgn0020386, FBgn00207…
GO:0014017	neuroblast fate commitment	0.00130497	FBgn0000117, FBgn0000492, FBgn0000577, FBgn0001269, FBgn0002945, FBgn0002973, FBgn0010300, FBgn0015396, FBgn0016977, FBgn0085424, FBgn0261963
GO:0035051	cardiac cell differentiation	0.00130497	FBgn0000117, FBgn0000546, FBgn0002543, FBgn0002973, FBgn0003345, FBgn0003944, FBgn0004009, FBgn0004110, FBgn0004647, FBgn0259984, FBgn0261963
GO:0007485	imaginal disc-derived male genitalia development	0.00132595	FBgn0000504, FBgn0000577, FBgn0000635, FBgn0003502, FBgn0011236, FBgn0021873
GO:0045314	regulation of compound eye photoreceptor development	0.00132595	FBgn0000097, FBgn0004647, FBgn0005536, FBgn0014388, FBgn0021873, FBgn0040465
GO:0007283	spermatogenesis	0.0013849	FBgn0000042, FBgn0000158, FBgn0000319, FBgn0000504, FBgn0000546, FBgn0000575, FBgn0001233, FBgn0002673, FBgn0002780, FBgn0003392, FBgn0003654, FBgn0003950, FBgn0004872, FBgn0011217, FBgn0011224, FBgn0011241, FBgn0013984, FBgn0014342, FBgn0020386, FBgn0021814, FBgn0024432, FBgn0030235, FBgn0032330, FBgn0033748, FBgn0033749, FBgn0034667, FBgn0035089, FBgn0035876, FBgn0037751, FBgn0038928, FBgn00411…
GO:0007309	oocyte axis specification	0.00139467	FBgn0000463, FBgn0000562, FBgn0001233, FBgn0002121, FBgn0003391, FBgn0003463, FBgn0003483, FBgn0003655, FBgn0003721, FBgn0003891, FBgn0004399, FBgn0004647, FBgn0004838, FBgn0005695, FBgn0011224, FBgn0011661, FBgn0014011, FBgn0015754, FBgn0020238, FBgn0024371, FBgn0026238, FBgn0026433, FBgn0033378, FBgn0045866, FBgn0086897, FBgn0260934, FBgn0261524
GO:0045466	R7 cell differentiation	0.0014667	FBgn0000097, FBgn0000575, FBgn0001233, FBgn0003870, FBgn0004390, FBgn0004449, FBgn0004647, FBgn0005630, FBgn0011217, FBgn0015609, FBgn0016794, FBgn0041184, FBgn0261617, FBgn0261648
GO:0008306	associative learning	0.00149593	FBgn0000054, FBgn0000635, FBgn0000636, FBgn0002567, FBgn0003301, FBgn0003371, FBgn0003392, FBgn0003396, FBgn0005654, FBgn0011285, FBgn0015269, FBgn0036697, FBgn0039507, FBgn0086711, FBgn0259481, FBgn0261934
GO:0048232	male gamete generation	0.00157473	FBgn0000042, FBgn0000158, FBgn0000319, FBgn0000504, FBgn0000546, FBgn0000575, FBgn0001233, FBgn0002673, FBgn0002780, FBgn0003392, FBgn0003654, FBgn0003950, FBgn0004872, FBgn0011217, FBgn0011224, FBgn0011241, FBgn0013984, FBgn0014342, FBgn0020386, FBgn0021814, FBgn0024432, FBgn0030235, FBgn0032330, FBgn0033748, FBgn0033749, FBgn0034667, FBgn0035089, FBgn0035876, FBgn0037751, FBgn0038928, FBgn00411…
GO:0017145	stem cell division	0.00158498	FBgn0000158, FBgn0000928, FBgn0001981, FBgn0002121, FBgn0002973, FBgn0003022, FBgn0003165, FBgn0003391, FBgn0003716, FBgn0003720, FBgn0003892, FBgn0004872, FBgn0004921, FBgn0010300, FBgn0011217, FBgn0011577, FBgn0011666, FBgn0013984, FBgn0016917, FBgn0051232
GO:0021700	developmental maturation	0.0016356	FBgn0000463, FBgn0000546, FBgn0000562, FBgn0001233, FBgn0002121, FBgn0003391, FBgn0003463, FBgn0003483, FBgn0003655, FBgn0003721, FBgn0003891, FBgn0004399, FBgn0004647, FBgn0004838, FBgn0005612, FBgn0005695, FBgn0011217, FBgn0011224, FBgn0011661, FBgn0014011, FBgn0015754, FBgn0020238, FBgn0024371, FBgn0026238, FBgn0026433, FBgn0033378, FBgn0037375, FBgn0045866, FBgn0053208, FBgn0086897, FBgn02609…
GO:0030178	negative regulation of Wnt receptor signaling pathway	0.001803	FBgn0001139, FBgn0001332, FBgn0003371, FBgn0011817, FBgn0016917, FBgn0020309, FBgn0041604, FBgn0044028, FBgn0085432
GO:0051647	nucleus localization	0.00183985	FBgn0000283, FBgn0000562, FBgn0001316, FBgn0002441, FBgn0003514, FBgn0015754, FBgn0033378, FBgn0087035, FBgn0260934, FBgn0261822, FBgn0261836
GO:0040029	regulation of gene expression, epigenetic	0.00190625	FBgn0001219, FBgn0002521, FBgn0003261, FBgn0003483, FBgn0003732, FBgn0003862, FBgn0004860, FBgn0004861, FBgn0004872, FBgn0005624, FBgn0010113, FBgn0010313, FBgn0011837, FBgn0013263, FBgn0015805, FBgn0022238, FBgn0023216, FBgn0025639, FBgn0026160, FBgn0026611, FBgn0028707, FBgn0028953, FBgn0032475, FBgn0036534, FBgn0040071, FBgn0051992, FBgn0087035
GO:0016337	cell-cell adhesion	0.00192792	FBgn0000097, FBgn0000117, FBgn0000261, FBgn0000497, FBgn0000547, FBgn0000635, FBgn0000636, FBgn0001085, FBgn0002543, FBgn0003177, FBgn0003391, FBgn0003716, FBgn0004569, FBgn0004647, FBgn0010395, FBgn0015609, FBgn0036844, FBgn0260934, FBgn0261053, FBgn0261822
GO:0006996	organelle organization	0.001942	FBgn0000042, FBgn0000117, FBgn0000147, FBgn0000158, FBgn0000319, FBgn0000426, FBgn0000463, FBgn0000547, FBgn0000562, FBgn0000581, FBgn0000667, FBgn0000723, FBgn0000927, FBgn0001085, FBgn0001139, FBgn0001233, FBgn0001320, FBgn0001323, FBgn0001961, FBgn0002121, FBgn0002183, FBgn0002567, FBgn0002673, FBgn0002878, FBgn0002899, FBgn0002901, FBgn0002948, FBgn0003022, FBgn0003044, FBgn0003087, FBgn00031…
GO:0009994	oocyte differentiation	0.00195028	FBgn0000463, FBgn0000562, FBgn0001233, FBgn0002121, FBgn0002899, FBgn0003391, FBgn0003463, FBgn0003483, FBgn0003655, FBgn0003721, FBgn0003891, FBgn0004399, FBgn0004647, FBgn0004838, FBgn0005695, FBgn0010316, FBgn0011224, FBgn0011661, FBgn0014011, FBgn0015754, FBgn0016081, FBgn0020238, FBgn0024371, FBgn0026238, FBgn0026433, FBgn0031399, FBgn0033378, FBgn0045866, FBgn0086897, FBgn0260934, FBgn02615…
GO:0046578	regulation of Ras protein signal transduction	0.00199872	FBgn0000097, FBgn0004390, FBgn0011285, FBgn0013469, FBgn0014388, FBgn0015269, FBgn0016794, FBgn0023172, FBgn0023214, FBgn0024277, FBgn0025740, FBgn0026179, FBgn0028509, FBgn0030842, FBgn0035802, FBgn0037917, FBgn0038304, FBgn0038401, FBgn0040005, FBgn0261547, FBgn0261570, FBgn0261836
GO:0007464	R3/R4 cell fate commitment	0.00208241	FBgn0000097, FBgn0000463, FBgn0001085, FBgn0001297, FBgn0004647, FBgn0005630, FBgn0261617
GO:0048070	regulation of developmental pigmentation	0.00208241	FBgn0000119, FBgn0000504, FBgn0001981, FBgn0004009, FBgn0004870, FBgn0011285, FBgn0044028
GO:0008355	olfactory learning	0.00217921	FBgn0000054, FBgn0000635, FBgn0000636, FBgn0002567, FBgn0003301, FBgn0003371, FBgn0003392, FBgn0003396, FBgn0005654, FBgn0015269, FBgn0036697, FBgn0039507, FBgn0086711, FBgn0259481, FBgn0261934
GO:0006974	response to DNA damage stimulus	0.00219288	FBgn0000250, FBgn0002716, FBgn0002901, FBgn0002905, FBgn0002948, FBgn0011659, FBgn0011660, FBgn0011706, FBgn0011739, FBgn0013954, FBgn0013984, FBgn0014020, FBgn0015024, FBgn0015283, FBgn0016054, FBgn0019686, FBgn0020238, FBgn0020369, FBgn0020386, FBgn0020756, FBgn0026778, FBgn0026876, FBgn0028686, FBgn0029798, FBgn0031399, FBgn0032698, FBgn0035150, FBgn0036490, FBgn0037141, FBgn0037202, FBgn00377…
GO:0035156	fusion cell fate specification	0.00229239	FBgn0000463, FBgn0001981, FBgn0003177, FBgn0004647
GO:0035190	syncytial nuclear migration	0.00229335	FBgn0000283, FBgn0002441, FBgn0003514, FBgn0087035
GO:0048073	regulation of eye pigmentation	0.0022943	FBgn0000119, FBgn0001981, FBgn0004009, FBgn0044028
GO:0048076	regulation of compound eye pigmentation	0.0022943	FBgn0000119, FBgn0001981, FBgn0004009, FBgn0044028
GO:0007243	intracellular protein kinase cascade	0.00236065	FBgn0000097, FBgn0001297, FBgn0001332, FBgn0003177, FBgn0003371, FBgn0003502, FBgn0004107, FBgn0004603, FBgn0004647, FBgn0011236, FBgn0014011, FBgn0014020, FBgn0015765, FBgn0016917, FBgn0021873, FBgn0024329, FBgn0026379, FBgn0036844, FBgn0040513, FBgn0041184, FBgn0086364, FBgn0243512, FBgn0259212, FBgn0261524
GO:0023014	signal transmission via phosphorylation event	0.00236065	FBgn0000097, FBgn0001297, FBgn0001332, FBgn0003177, FBgn0003371, FBgn0003502, FBgn0004107, FBgn0004603, FBgn0004647, FBgn0011236, FBgn0014011, FBgn0014020, FBgn0015765, FBgn0016917, FBgn0021873, FBgn0024329, FBgn0026379, FBgn0036844, FBgn0040513, FBgn0041184, FBgn0086364, FBgn0243512, FBgn0259212, FBgn0261524
GO:0010623	developmental programmed cell death	0.00236405	FBgn0000117, FBgn0000463, FBgn0000542, FBgn0003310, FBgn0003997, FBgn0004009, FBgn0004647, FBgn0005672, FBgn0011706, FBgn0013469, FBgn0016078, FBgn0260635
GO:0033043	regulation of organelle organization	0.00241936	FBgn0001085, FBgn0001320, FBgn0001323, FBgn0001961, FBgn0002183, FBgn0002948, FBgn0003302, FBgn0003392, FBgn0003502, FBgn0003514, FBgn0003525, FBgn0003884, FBgn0004052, FBgn0011661, FBgn0011742, FBgn0013733, FBgn0020238, FBgn0023216, FBgn0025458, FBgn0025637, FBgn0029891, FBgn0031107, FBgn0031696, FBgn0033692, FBgn0034231, FBgn0039141, FBgn0039213, FBgn0243516, FBgn0261617
GO:0035223	leg disc pattern formation	0.00252097	FBgn0000099, FBgn0001235, FBgn0003866, FBgn0003984, FBgn0004009, FBgn0004854, FBgn0086655, FBgn0261963
GO:0042675	compound eye cone cell differentiation	0.00252202	FBgn0000463, FBgn0000575, FBgn0003870, FBgn0004647, FBgn0004837, FBgn0011285, FBgn0050476, FBgn0086911
GO:0060911	cardiac cell fate commitment	0.00252307	FBgn0000117, FBgn0000546, FBgn0002543, FBgn0003944, FBgn0004009, FBgn0004110, FBgn0004647, FBgn0261963
GO:0090092	regulation of transmembrane receptor protein serine/threonine kinase signaling pathway	0.00252307	FBgn0003022, FBgn0003463, FBgn0011577, FBgn0020493, FBgn0024250, FBgn0031016, FBgn0034962, FBgn0262169
GO:0000381	regulation of alternative nuclear mRNA splicing, via spliceosome	0.00256422	FBgn0003261, FBgn0004237, FBgn0004587, FBgn0005649, FBgn0014362, FBgn0017397, FBgn0024285, FBgn0026713, FBgn0030085, FBgn0031883, FBgn0037531, FBgn0039977, FBgn0040286, FBgn0086683, FBgn0086897, FBgn0259220, FBgn0260632
GO:0007308	oocyte construction	0.00258742	FBgn0000463, FBgn0000562, FBgn0001233, FBgn0002121, FBgn0003391, FBgn0003463, FBgn0003483, FBgn0003655, FBgn0003721, FBgn0003891, FBgn0004399, FBgn0004647, FBgn0004838, FBgn0005695, FBgn0011224, FBgn0011661, FBgn0014011, FBgn0015754, FBgn0020238, FBgn0024371, FBgn0026238, FBgn0026433, FBgn0033378, FBgn0045866, FBgn0086897, FBgn0260934, FBgn0261524
GO:0007484	imaginal disc-derived genitalia development	0.00259683	FBgn0000504, FBgn0000577, FBgn0000635, FBgn0003502, FBgn0011236, FBgn0021873
GO:0000075	cell cycle checkpoint	0.00268182	FBgn0002901, FBgn0003884, FBgn0015754, FBgn0019686, FBgn0020238, FBgn0025458, FBgn0031696, FBgn0050169, FBgn0260985, FBgn0261278
GO:0030010	establishment of cell polarity	0.00268294	FBgn0000147, FBgn0000497, FBgn0000658, FBgn0001085, FBgn0002121, FBgn0002948, FBgn0005634, FBgn0015331, FBgn0259685, FBgn0260003
GO:0046667	compound eye retinal cell programmed cell death	0.00268406	FBgn0000117, FBgn0000463, FBgn0000542, FBgn0003310, FBgn0003997, FBgn0004009, FBgn0004647, FBgn0005672, FBgn0013469, FBgn0260635
GO:0071156	regulation of cell cycle arrest	0.00268406	FBgn0002901, FBgn0003884, FBgn0015754, FBgn0019686, FBgn0020238, FBgn0025458, FBgn0031696, FBgn0050169, FBgn0260985, FBgn0261278
GO:0007398	ectoderm development	0.00269793	FBgn0000463, FBgn0000492, FBgn0002643, FBgn0003396, FBgn0003463, FBgn0004009, FBgn0004647, FBgn0023001, FBgn0260632
GO:0051716	cellular response to stimulus	0.00279769	FBgn0000097, FBgn0000250, FBgn0000546, FBgn0001297, FBgn0001332, FBgn0002716, FBgn0002901, FBgn0002905, FBgn0002948, FBgn0003177, FBgn0003250, FBgn0003371, FBgn0003502, FBgn0004603, FBgn0004646, FBgn0004647, FBgn0010379, FBgn0011509, FBgn0011604, FBgn0011659, FBgn0011660, FBgn0011706, FBgn0011739, FBgn0013954, FBgn0013984, FBgn0014011, FBgn0014019, FBgn0014020, FBgn0014037, FBgn0015024, FBgn00152…
GO:0006470	protein dephosphorylation	0.00282472	FBgn0002673, FBgn0003134, FBgn0003138, FBgn0003525, FBgn0004368, FBgn0004370, FBgn0005777, FBgn0010316, FBgn0022768, FBgn0025573, FBgn0025642, FBgn0026379, FBgn0027515, FBgn0028341, FBgn0030208, FBgn0030735, FBgn0031952, FBgn0036844, FBgn0038446, FBgn0039111, FBgn0243512, FBgn0260439, FBgn0261985
GO:0007488	histoblast morphogenesis	0.00288056	FBgn0000546, FBgn0001981, FBgn0003716, FBgn0010316, FBgn0020493
GO:0007614	short-term memory	0.00288056	FBgn0000635, FBgn0000721, FBgn0003301, FBgn0003392, FBgn0015269
GO:0048599	oocyte development	0.0029004	FBgn0000463, FBgn0000562, FBgn0001233, FBgn0002121, FBgn0003391, FBgn0003463, FBgn0003483, FBgn0003655, FBgn0003721, FBgn0003891, FBgn0004399, FBgn0004647, FBgn0004838, FBgn0005695, FBgn0011224, FBgn0011661, FBgn0014011, FBgn0015754, FBgn0016081, FBgn0020238, FBgn0024371, FBgn0026238, FBgn0026433, FBgn0033378, FBgn0045866, FBgn0086897, FBgn0260934, FBgn0261524
GO:0006259	DNA metabolic process	0.00304539	FBgn0000307, FBgn0000927, FBgn0002183, FBgn0002716, FBgn0002901, FBgn0002905, FBgn0002948, FBgn0003087, FBgn0003502, FBgn0003732, FBgn0004009, FBgn0004872, FBgn0004924, FBgn0005654, FBgn0011659, FBgn0011660, FBgn0011704, FBgn0011766, FBgn0015024, FBgn0015283, FBgn0015376, FBgn0015929, FBgn0016054, FBgn0020756, FBgn0023509, FBgn0024371, FBgn0025637, FBgn0026257, FBgn0026778, FBgn0026876, FBgn00285…
GO:0000380	alternative nuclear mRNA splicing, via spliceosome	0.00316787	FBgn0003261, FBgn0004237, FBgn0004587, FBgn0005649, FBgn0014362, FBgn0017397, FBgn0024285, FBgn0026713, FBgn0030085, FBgn0031883, FBgn0037531, FBgn0039977, FBgn0040286, FBgn0086683, FBgn0086897, FBgn0259220, FBgn0260632
GO:0007224	smoothened signaling pathway	0.00320066	FBgn0001139, FBgn0003371, FBgn0003390, FBgn0003892, FBgn0004859, FBgn0010575, FBgn0014343, FBgn0015024, FBgn0024194, FBgn0029175, FBgn0037657, FBgn0040388, FBgn0041604, FBgn0261617
GO:0042692	muscle cell differentiation	0.00333391	FBgn0000097, FBgn0000210, FBgn0000635, FBgn0001297, FBgn0002973, FBgn0003165, FBgn0003292, FBgn0003345, FBgn0003371, FBgn0003716, FBgn0004110, FBgn0004133, FBgn0004624, FBgn0004647, FBgn0005634, FBgn0011285, FBgn0014011, FBgn0014388, FBgn0015513, FBgn0026179, FBgn0029687, FBgn0030235, FBgn0039213, FBgn0039632, FBgn0041203, FBgn0053208, FBgn0061198, FBgn0243516
GO:0042335	cuticle development	0.00335633	FBgn0000117, FBgn0000546, FBgn0003028, FBgn0003162, FBgn0003447, FBgn0003870, FBgn0004009, FBgn0004396, FBgn0004859, FBgn0005634, FBgn0010379, FBgn0011509, FBgn0011591, FBgn0025641, FBgn0053196, FBgn0243512, FBgn0259211, FBgn0259220, FBgn0262111
GO:0060537	muscle tissue development	0.00337103	FBgn0000546, FBgn0000635, FBgn0001297, FBgn0003165, FBgn0003345, FBgn0003371, FBgn0003716, FBgn0004110, FBgn0004133, FBgn0004624, FBgn0004647, FBgn0011285, FBgn0011766, FBgn0015513, FBgn0029687, FBgn0030235, FBgn0039213, FBgn0039632, FBgn0041203, FBgn0061198, FBgn0259984, FBgn0261836
GO:0051301	cell division	0.00341087	FBgn0000042, FBgn0000158, FBgn0000463, FBgn0000928, FBgn0001085, FBgn0001981, FBgn0002121, FBgn0002413, FBgn0002643, FBgn0002973, FBgn0003022, FBgn0003087, FBgn0003165, FBgn0003391, FBgn0003392, FBgn0003514, FBgn0003716, FBgn0003720, FBgn0003892, FBgn0004647, FBgn0004837, FBgn0004872, FBgn0004921, FBgn0005634, FBgn0010300, FBgn0010316, FBgn0011217, FBgn0011577, FBgn0011666, FBgn0011708, FBgn00139…
GO:0007126	meiosis	0.00350863	FBgn0000158, FBgn0002526, FBgn0002673, FBgn0002716, FBgn0002899, FBgn0002901, FBgn0002948, FBgn0003302, FBgn0003732, FBgn0004390, FBgn0004655, FBgn0004828, FBgn0010602, FBgn0011217, FBgn0011577, FBgn0014133, FBgn0014342, FBgn0026206, FBgn0026433, FBgn0028525, FBgn0031399, FBgn0037751, FBgn0037831, FBgn0040347, FBgn0050169, FBgn0086350, FBgn0260985, FBgn0260991, FBgn0261278, FBgn0261619
GO:0051327	M phase of meiotic cell cycle	0.00350863	FBgn0000158, FBgn0002526, FBgn0002673, FBgn0002716, FBgn0002899, FBgn0002901, FBgn0002948, FBgn0003302, FBgn0003732, FBgn0004390, FBgn0004655, FBgn0004828, FBgn0010602, FBgn0011217, FBgn0011577, FBgn0014133, FBgn0014342, FBgn0026206, FBgn0026433, FBgn0028525, FBgn0031399, FBgn0037751, FBgn0037831, FBgn0040347, FBgn0050169, FBgn0086350, FBgn0260985, FBgn0260991, FBgn0261278, FBgn0261619
GO:0042326	negative regulation of phosphorylation	0.00364504	FBgn0003138, FBgn0004009, FBgn0013303
GO:0042480	negative regulation of eye photoreceptor cell development	0.00364657	FBgn0000097, FBgn0004647, FBgn0040465
GO:0045316	negative regulation of compound eye photoreceptor development	0.00364811	FBgn0000097, FBgn0004647, FBgn0040465
GO:0048086	negative regulation of developmental pigmentation	0.00364965	FBgn0000504, FBgn0004870, FBgn0011285
GO:0048730	epidermis morphogenesis	0.00364965	FBgn0003866, FBgn0028979, FBgn0259212
GO:0045927	positive regulation of growth	0.00366912	FBgn0002413, FBgn0003716, FBgn0005558, FBgn0010379, FBgn0011300, FBgn0013984, FBgn0015269, FBgn0020238, FBgn0020386, FBgn0037647, FBgn0041191, FBgn0259176, FBgn0261786
GO:0046666	retinal cell programmed cell death	0.0037536	FBgn0000117, FBgn0000463, FBgn0000542, FBgn0003310, FBgn0003997, FBgn0004009, FBgn0004647, FBgn0005672, FBgn0013469, FBgn0260635
GO:0016360	sensory organ precursor cell fate determination	0.00386211	FBgn0000216, FBgn0001085, FBgn0001169, FBgn0002973, FBgn0004647, FBgn0004837, FBgn0026320, FBgn0039632
GO:0045465	R8 cell differentiation	0.00386211	FBgn0000463, FBgn0000575, FBgn0001168, FBgn0004647, FBgn0011739, FBgn0015609, FBgn0023001, FBgn0261648
GO:0007469	antennal development	0.00391251	FBgn0000463, FBgn0000625, FBgn0003447, FBgn0003997, FBgn0016081, FBgn0040465, FBgn0260635, FBgn0261648, FBgn0262111
GO:0030855	epithelial cell differentiation	0.00391251	FBgn0000497, FBgn0000658, FBgn0001085, FBgn0003087, FBgn0004859, FBgn0005634, FBgn0014020, FBgn0259211, FBgn0259685
GO:0002376	immune system process	0.00394169	FBgn0000097, FBgn0000250, FBgn0000568, FBgn0001297, FBgn0003079, FBgn0003261, FBgn0003371, FBgn0003447, FBgn0003884, FBgn0004009, FBgn0004110, FBgn0004364, FBgn0004647, FBgn0004837, FBgn0005630, FBgn0010602, FBgn0011764, FBgn0011766, FBgn0014011, FBgn0014020, FBgn0014269, FBgn0015765, FBgn0016794, FBgn0016917, FBgn0021873, FBgn0024329, FBgn0025574, FBgn0028541, FBgn0029114, FBgn0030695, FBgn00311…
GO:0051640	organelle localization	0.00398595	FBgn0000147, FBgn0000158, FBgn0000283, FBgn0000562, FBgn0001316, FBgn0002441, FBgn0002948, FBgn0003514, FBgn0003654, FBgn0003732, FBgn0015754, FBgn0027103, FBgn0029688, FBgn0031886, FBgn0033378, FBgn0034523, FBgn0086685, FBgn0087035, FBgn0260934, FBgn0260991, FBgn0261822, FBgn0261836
GO:0043065	positive regulation of apoptosis	0.00416281	FBgn0000097, FBgn0000439, FBgn0000546, FBgn0003997, FBgn0004569, FBgn0011706, FBgn0011739, FBgn0011766, FBgn0019686, FBgn0039044, FBgn0040491, FBgn0086364
GO:0043066	negative regulation of apoptosis	0.00437449	FBgn0002413, FBgn0003984, FBgn0004009, FBgn0005613, FBgn0005672, FBgn0010379, FBgn0017579, FBgn0020386, FBgn0029891, FBgn0032035, FBgn0035871, FBgn0040491, FBgn0243512, FBgn0259176, FBgn0260635
GO:0016458	gene silencing	0.00456237	FBgn0001219, FBgn0002521, FBgn0003261, FBgn0003483, FBgn0003732, FBgn0004399, FBgn0004860, FBgn0004861, FBgn0004872, FBgn0005624, FBgn0010113, FBgn0010313, FBgn0011837, FBgn0015805, FBgn0022238, FBgn0023216, FBgn0026611, FBgn0028707, FBgn0032475, FBgn0035121, FBgn0036534, FBgn0051992, FBgn0087035
GO:0043069	negative regulation of programmed cell death	0.00459111	FBgn0001332, FBgn0002413, FBgn0003984, FBgn0004009, FBgn0005613, FBgn0005672, FBgn0010379, FBgn0017579, FBgn0020386, FBgn0029891, FBgn0032035, FBgn0035871, FBgn0040491, FBgn0243512, FBgn0259176, FBgn0260635
GO:0045186	zonula adherens assembly	0.00463422	FBgn0000117, FBgn0002121, FBgn0003391, FBgn0067864, FBgn0259685, FBgn0261873
GO:0008258	head involution	0.00470165	FBgn0000546, FBgn0000575, FBgn0003165, FBgn0003391, FBgn0003502, FBgn0003866, FBgn0003896, FBgn0003997, FBgn0004049, FBgn0005634, FBgn0014011, FBgn0041094, FBgn0086901
GO:0007349	cellularization	0.00475988	FBgn0000042, FBgn0000319, FBgn0000546, FBgn0002673, FBgn0003392, FBgn0003502, FBgn0003514, FBgn0003654, FBgn0004872, FBgn0005695, FBgn0011241, FBgn0014020, FBgn0020503, FBgn0021814, FBgn0023172, FBgn0029688, FBgn0033348, FBgn0038928, FBgn0086364, FBgn0087035, FBgn0261278
GO:0045995	regulation of embryonic development	0.00481405	FBgn0000723, FBgn0002441, FBgn0002526, FBgn0002673, FBgn0002901, FBgn0003483, FBgn0003655, FBgn0003870, FBgn0004009, FBgn0004838, FBgn0014011, FBgn0014020, FBgn0021873, FBgn0023172, FBgn0033378, FBgn0259212, FBgn0260934, FBgn0261278
GO:0007369	gastrulation	0.00483945	FBgn0000117, FBgn0002643, FBgn0003079, FBgn0003138, FBgn0003391, FBgn0003463, FBgn0003525, FBgn0003720, FBgn0003944, FBgn0004052, FBgn0004110, FBgn0004359, FBgn0014020, FBgn0017397, FBgn0023172, FBgn0035089, FBgn0036257, FBgn0085432, FBgn0260632
GO:0007059	chromosome segregation	0.00501521	FBgn0002526, FBgn0002899, FBgn0002901, FBgn0002948, FBgn0003087, FBgn0003732, FBgn0004390, FBgn0004655, FBgn0004924, FBgn0010602, FBgn0014133, FBgn0015283, FBgn0015600, FBgn0024188, FBgn0028525, FBgn0030049, FBgn0031886, FBgn0034523, FBgn0037551, FBgn0037831, FBgn0086350, FBgn0086899, FBgn0259876, FBgn0260012, FBgn0260439, FBgn0260985, FBgn0260991, FBgn0261278
GO:0045475	locomotor rhythm	0.0051321	FBgn0000242, FBgn0000258, FBgn0000259, FBgn0002413, FBgn0003371, FBgn0011285, FBgn0015269, FBgn0016076, FBgn0022382, FBgn0261617
GO:0002168	instar larval development	0.00541039	FBgn0002121, FBgn0003079, FBgn0003162, FBgn0004009, FBgn0004396, FBgn0004924, FBgn0005640, FBgn0011509, FBgn0011661, FBgn0020493, FBgn0026379, FBgn0028969, FBgn0029117, FBgn0038387, FBgn0261238
GO:0007479	leg disc proximal/distal pattern formation	0.00547481	FBgn0000099, FBgn0001235, FBgn0003866, FBgn0003984, FBgn0004009, FBgn0004854, FBgn0086655
GO:0042770	signal transduction in response to DNA damage	0.00547481	FBgn0002901, FBgn0011739, FBgn0019686, FBgn0020238, FBgn0039044, FBgn0260985, FBgn0261278
GO:0051146	striated muscle cell differentiation	0.00548755	FBgn0000097, FBgn0000210, FBgn0000635, FBgn0001297, FBgn0003165, FBgn0003292, FBgn0003345, FBgn0003371, FBgn0003716, FBgn0004110, FBgn0004133, FBgn0004624, FBgn0005634, FBgn0011285, FBgn0014011, FBgn0014388, FBgn0015513, FBgn0026179, FBgn0029687, FBgn0030235, FBgn0039213, FBgn0039632, FBgn0041203, FBgn0053208, FBgn0061198, FBgn0243516
GO:0040023	establishment of nucleus localization	0.00551155	FBgn0000283, FBgn0000562, FBgn0001316, FBgn0002441, FBgn0003514, FBgn0015754, FBgn0033378, FBgn0087035, FBgn0261836
GO:0002520	immune system development	0.00561838	FBgn0000250, FBgn0003079, FBgn0003447, FBgn0004009, FBgn0004110, FBgn0004647, FBgn0004837, FBgn0010602, FBgn0014011, FBgn0014020, FBgn0014269, FBgn0016917, FBgn0021873, FBgn0259984, FBgn0260642, FBgn0261617
GO:0048534	hemopoietic or lymphoid organ development	0.00561838	FBgn0000250, FBgn0003079, FBgn0003447, FBgn0004009, FBgn0004110, FBgn0004647, FBgn0004837, FBgn0010602, FBgn0014011, FBgn0014020, FBgn0014269, FBgn0016917, FBgn0021873, FBgn0259984, FBgn0260642, FBgn0261617
GO:0030155	regulation of cell adhesion	0.00569013	FBgn0000097, FBgn0000117, FBgn0002526, FBgn0002543, FBgn0003716, FBgn0004569, FBgn0026379, FBgn0260934
GO:0050768	negative regulation of neurogenesis	0.00569013	FBgn0000463, FBgn0000547, FBgn0002121, FBgn0004647, FBgn0010300, FBgn0014133, FBgn0015609, FBgn0029688
GO:0048511	rhythmic process	0.00577869	FBgn0000242, FBgn0000258, FBgn0000259, FBgn0001233, FBgn0002413, FBgn0002973, FBgn0003371, FBgn0003997, FBgn0011285, FBgn0011604, FBgn0014269, FBgn0015269, FBgn0016076, FBgn0020445, FBgn0022382, FBgn0040382, FBgn0259938, FBgn0261617
GO:0003007	heart morphogenesis	0.00582488	FBgn0000117, FBgn0002643, FBgn0004009, FBgn0004859, FBgn0259984
GO:0007430	terminal branching, open tracheal system	0.00582737	FBgn0004101, FBgn0010113, FBgn0011739, FBgn0014388, FBgn0037917
GO:0046331	lateral inhibition	0.00582737	FBgn0000258, FBgn0000463, FBgn0004647, FBgn0004837, FBgn0036558
GO:0010033	response to organic substance	0.00585322	FBgn0000210, FBgn0000242, FBgn0000546, FBgn0000568, FBgn0000635, FBgn0001078, FBgn0002121, FBgn0002413, FBgn0003301, FBgn0003310, FBgn0003997, FBgn0004861, FBgn0005634, FBgn0005672, FBgn0010379, FBgn0011509, FBgn0011604, FBgn0011706, FBgn0013984, FBgn0020386, FBgn0022382, FBgn0023001, FBgn0025777, FBgn0026379, FBgn0026611, FBgn0028420, FBgn0040372, FBgn0041229, FBgn0087035, FBgn0261793
GO:0044087	regulation of cellular component biogenesis	0.00617697	FBgn0000635, FBgn0001085, FBgn0001961, FBgn0002948, FBgn0003165, FBgn0003371, FBgn0003483, FBgn0003502, FBgn0003655, FBgn0003716, FBgn0003721, FBgn0004624, FBgn0004838, FBgn0025641, FBgn0026379, FBgn0033378, FBgn0033692, FBgn0039213, FBgn0041191, FBgn0061198, FBgn0243516, FBgn0259174, FBgn0260934
GO:0009794	regulation of mitotic cell cycle, embryonic	0.00627881	FBgn0002441, FBgn0002673, FBgn0002901, FBgn0261278
GO:0045498	sex comb development	0.0062815	FBgn0000504, FBgn0003339, FBgn0003415, FBgn0038578
GO:0046958	nonassociative learning	0.00628419	FBgn0000721, FBgn0003371, FBgn0003502, FBgn0020238
GO:0048636	positive regulation of muscle organ development	0.00628688	FBgn0000394, FBgn0003716, FBgn0003944, FBgn0024234
GO:0060070	canonical Wnt receptor signaling pathway	0.00628688	FBgn0000117, FBgn0000119, FBgn0001085, FBgn0004009
GO:0014706	striated muscle tissue development	0.00656769	FBgn0000546, FBgn0000635, FBgn0001297, FBgn0003165, FBgn0003345, FBgn0003371, FBgn0003716, FBgn0004110, FBgn0004133, FBgn0004624, FBgn0004647, FBgn0011285, FBgn0015513, FBgn0029687, FBgn0030235, FBgn0039213, FBgn0039632, FBgn0041203, FBgn0061198, FBgn0259984, FBgn0261836
GO:0030716	oocyte fate determination	0.00758149	FBgn0000562, FBgn0002899, FBgn0003483, FBgn0010316, FBgn0013733, FBgn0015754, FBgn0020238, FBgn0031399, FBgn0260934
GO:0007370	ventral furrow formation	0.00765835	FBgn0000117, FBgn0004052, FBgn0004359, FBgn0014020, FBgn0023172, FBgn0036257
GO:0006342	chromatin silencing	0.00786741	FBgn0002521, FBgn0003483, FBgn0003732, FBgn0004860, FBgn0004861, FBgn0004872, FBgn0005624, FBgn0010313, FBgn0015805, FBgn0022238, FBgn0023216, FBgn0026611, FBgn0032475, FBgn0087035
GO:0001737	establishment of imaginal disc-derived wing hair orientation	0.00810454	FBgn0000497, FBgn0000658, FBgn0001084, FBgn0001085, FBgn0002413, FBgn0014020, FBgn0041203, FBgn0260941
GO:0007097	nuclear migration	0.00810802	FBgn0000283, FBgn0000562, FBgn0001316, FBgn0002441, FBgn0003514, FBgn0015754, FBgn0033378, FBgn0087035
GO:0045746	negative regulation of Notch signaling pathway	0.00810802	FBgn0001169, FBgn0002121, FBgn0002973, FBgn0011591, FBgn0029881, FBgn0259174, FBgn0259176, FBgn0259685
GO:0060538	skeletal muscle organ development	0.00821243	FBgn0000635, FBgn0001297, FBgn0003165, FBgn0003292, FBgn0003371, FBgn0003716, FBgn0003984, FBgn0004133, FBgn0004624, FBgn0004647, FBgn0011285, FBgn0013733, FBgn0015513, FBgn0028427, FBgn0029687, FBgn0030235, FBgn0039213, FBgn0039632, FBgn0041203, FBgn0061198, FBgn0082598, FBgn0259984, FBgn0261836
GO:0008104	protein localization	0.00825218	FBgn0000042, FBgn0000117, FBgn0000119, FBgn0000147, FBgn0000250, FBgn0000319, FBgn0000667, FBgn0001085, FBgn0002121, FBgn0002413, FBgn0002567, FBgn0002973, FBgn0003138, FBgn0003310, FBgn0003371, FBgn0003391, FBgn0003892, FBgn0004921, FBgn0005634, FBgn0010379, FBgn0010380, FBgn0010602, FBgn0011285, FBgn0011509, FBgn0011661, FBgn0011708, FBgn0011747, FBgn0013749, FBgn0014011, FBgn0014020, FBgn00152…
GO:0030307	positive regulation of cell growth	0.00826015	FBgn0002413, FBgn0010379, FBgn0013984, FBgn0020386, FBgn0037647, FBgn0041191, FBgn0259176
GO:0035050	embryonic heart tube development	0.00826015	FBgn0000546, FBgn0002543, FBgn0003944, FBgn0004110, FBgn0004921, FBgn0015000, FBgn0261963
GO:0044238	primary metabolic process	0.00831321	FBgn0000054, FBgn0000097, FBgn0000099, FBgn0000117, FBgn0000147, FBgn0000173, FBgn0000179, FBgn0000210, FBgn0000258, FBgn0000259, FBgn0000307, FBgn0000316, FBgn0000370, FBgn0000416, FBgn0000426, FBgn0000439, FBgn0000492, FBgn0000497, FBgn0000504, FBgn0000542, FBgn0000546, FBgn0000562, FBgn0000568, FBgn0000575, FBgn0000577, FBgn0000625, FBgn0000721, FBgn0000723, FBgn0000927, FBgn0001078, FBgn00010…
GO:0000279	M phase	0.00864572	FBgn0000147, FBgn0000158, FBgn0000426, FBgn0000927, FBgn0001233, FBgn0001320, FBgn0001323, FBgn0002526, FBgn0002673, FBgn0002716, FBgn0002878, FBgn0002899, FBgn0002901, FBgn0002948, FBgn0003087, FBgn0003165, FBgn0003302, FBgn0003525, FBgn0003654, FBgn0003732, FBgn0003884, FBgn0004052, FBgn0004390, FBgn0004583, FBgn0004655, FBgn0004828, FBgn0010602, FBgn0011217, FBgn0011284, FBgn0011577, FBgn00140…
GO:0000087	M phase of mitotic cell cycle	0.00868377	FBgn0000147, FBgn0000927, FBgn0001320, FBgn0001323, FBgn0002673, FBgn0002878, FBgn0003087, FBgn0003165, FBgn0003302, FBgn0003525, FBgn0003732, FBgn0003884, FBgn0004052, FBgn0004390, FBgn0004583, FBgn0011217, FBgn0015600, FBgn0020238, FBgn0024188, FBgn0025458, FBgn0026433, FBgn0031107, FBgn0031696, FBgn0031886, FBgn0032705, FBgn0034231, FBgn0034523, FBgn0037345, FBgn0039128, FBgn0040233, FBgn02598…
GO:0048285	organelle fission	0.00868377	FBgn0000147, FBgn0000927, FBgn0001320, FBgn0001323, FBgn0002878, FBgn0003087, FBgn0003165, FBgn0003302, FBgn0003525, FBgn0003732, FBgn0003884, FBgn0004052, FBgn0004390, FBgn0011217, FBgn0013263, FBgn0015600, FBgn0020238, FBgn0024188, FBgn0025458, FBgn0026433, FBgn0029891, FBgn0031107, FBgn0031696, FBgn0031886, FBgn0032705, FBgn0034231, FBgn0034523, FBgn0037345, FBgn0040233, FBgn0053474, FBgn02598…
GO:0007010	cytoskeleton organization	0.00902811	FBgn0000042, FBgn0000117, FBgn0000147, FBgn0000426, FBgn0000463, FBgn0000547, FBgn0000562, FBgn0000667, FBgn0000723, FBgn0001085, FBgn0001139, FBgn0001233, FBgn0001961, FBgn0002121, FBgn0002673, FBgn0002948, FBgn0003087, FBgn0003292, FBgn0003392, FBgn0003447, FBgn0003502, FBgn0003514, FBgn0003525, FBgn0003654, FBgn0003732, FBgn0003884, FBgn0004009, FBgn0004603, FBgn0004647, FBgn0004921, FBgn00056…
GO:0007613	memory	0.00930784	FBgn0000054, FBgn0000546, FBgn0000635, FBgn0000721, FBgn0003165, FBgn0003301, FBgn0003392, FBgn0004624, FBgn0004647, FBgn0015269, FBgn0034443, FBgn0035938, FBgn0038934
GO:0051641	cellular localization	0.00932582	FBgn0000042, FBgn0000117, FBgn0000119, FBgn0000147, FBgn0000158, FBgn0000250, FBgn0000283, FBgn0000319, FBgn0000562, FBgn0000667, FBgn0001219, FBgn0001233, FBgn0001316, FBgn0001961, FBgn0002121, FBgn0002413, FBgn0002441, FBgn0002899, FBgn0002948, FBgn0003310, FBgn0003371, FBgn0003483, FBgn0003514, FBgn0003654, FBgn0003655, FBgn0003721, FBgn0003732, FBgn0003891, FBgn0003892, FBgn0004179, FBgn00045…
GO:0051656	establishment of organelle localization	0.00943285	FBgn0000147, FBgn0000158, FBgn0000283, FBgn0000562, FBgn0001316, FBgn0002441, FBgn0002948, FBgn0003514, FBgn0003732, FBgn0015754, FBgn0027103, FBgn0029688, FBgn0031886, FBgn0033378, FBgn0034523, FBgn0086685, FBgn0087035, FBgn0260991, FBgn0261836
GO:0000165	MAPKKK cascade	0.00964472	FBgn0000097, FBgn0001297, FBgn0001332, FBgn0003177, FBgn0003371, FBgn0003502, FBgn0004603, FBgn0004647, FBgn0014011, FBgn0014020, FBgn0015765, FBgn0021873, FBgn0024329, FBgn0036844, FBgn0086364, FBgn0243512, FBgn0259212, FBgn0261524
GO:0045814	negative regulation of gene expression, epigenetic	0.00965571	FBgn0002521, FBgn0003483, FBgn0003732, FBgn0004860, FBgn0004861, FBgn0004872, FBgn0005624, FBgn0010313, FBgn0015805, FBgn0022238, FBgn0023216, FBgn0026611, FBgn0032475, FBgn0087035
GO:0007606	sensory perception of chemical stimulus	1	FBgn0033614, FBgn0038859, FBgn0041229, FBgn0043530, FBgn0043532, FBgn0045470
