# Supplementary material for: Genome-Wide Tissue-Specific Occupancy of the Hox Protein Ultrabithorax and Hox Cofactor Homothorax in Drosophila
Source: PLoS One. 2011 Apr 5;6(4):e14686. doi: 10.1371/journal.pone.0014686 (PMC3071676; doi:10.1371/journal.pone.0014686)
Supplement: Table S4 — Medium confidence Hth haltere peaks and target genes (Slattery et al., Choo et al.) All Hth haltere peaks called in this study that also overlap a top 20% Hth peak (TAS p-value) called from the Choo et al. data. Called target gene(s) associated with each peak are also indicated. (0.07 MB XLS) [file pone.0014686.s009.xls]

## Sheet: Haltere_Hth_Medium-Confidence
Haltere, Hth, Medium Confidence
Chromosome	Peak Start	Peak Stop	FBID	Gene
2L	414650	415137	FBgn0023444	ebi-RA
2L	429682	430660	FBgn0004583	ex-RA
2L	480832	481232	FBgn0043364	cbt-RA
2L	670259	670987	FBgn0000497	ds-RA
2L	671110	671232	FBgn0000497	ds-RA
2L	671348	671885	FBgn0000497	ds-RA
2L	1158110	1158551	FBgn0028388	capt-RA
2L	1426483	1427019	FBgn0002543	lea-RA
2L	2161565	2162088	FBgn0000097	aop-RA
2L	2374434	2374808	FBgn0031419	CG15390-RA
2L	2483471	2483792	FBgn0031429	CG15393-RA
2L	2751737	2752282	FBgn0031453	CG9894-RB
2L	2765624	2766170	FBgn0031458	aph-1-RA
2L	2830170	2830755	FBgn0031464	Duox-RB
2L	2972920	2973324	FBgn0260639	gammaTub23C-RA
2L	3562068	3562532	FBgn0004892	sob-RA
2L	3632384	3632921	FBgn0000721;FBgn0000721	for-RJ;for-RK
2L	3777110	3777659	FBgn0004893	bowl-RA
2L	4222822	4223025	FBgn0031590	CG3702-RA
2L	4887324	4887683	FBgn0031644	CG15625-RA
2L	5239405	5240642	FBgn0003716	tkv-RB
2L	5252660	5253786	FBgn0003716	tkv-RC
2L	5278325	5278820	FBgn0031696	Bub1-RA
2L	5292628	5292937	FBgn0016076	vri-RC
2L	5403629	5403935	FBgn0016660	H15-RA
2L	5519944	5520328	FBgn0000318	cl-RA
2L	5523987	5524419	FBgn0031711	CG6907-RA
2L	6562132	6562598	FBgn0026585	Ent2-RA
2L	6787156	6787772	FBgn0015776	nrv1-RA
2L	7320688	7321210	FBgn0004009	wg-RB
2L	7372055	7372600	FBgn0031903	Wnt10-RA
2L	7423190	7423611	FBgn0031912	CG5261-RB
2L	7424828	7425821	FBgn0031912	CG5261-RB
2L	7573788	7574426	FBgn0085403	Rapgap1-RD
2L	7608031	7608266	FBgn0031926	CG6739-RA
2L	8162315	8163542	FBgn0031993;FBgn0031993;FBgn0031993;FBgn0031993	CG8486-RD;CG8486-RE;CG8486-RF;CG8486-RG
2L	8212851	8213448	FBgn0032001;FBgn0032001	CG8360-RA;CG8360-RB
2L	8277664	8278015	FBgn0003502;FBgn0003502	Btk29A-RC;Btk29A-RA
2L	8299410	8299762	FBgn0003502	Btk29A-RB
2L	8535066	8536073	FBgn0028394;FBgn0028394	CG17834-RB;CG17834-RD
2L	8691503	8691854	FBgn0004914	Hnf4-RB
2L	9447579	9447787	FBgn0002973	numb-RA
2L	9449088	9449484	FBgn0002973	numb-RA
2L	10413489	10414002	FBgn0032243;FBgn0032243;FBgn0032243	Klp31E-RA;Klp31E-RC;Klp31E-RD
2L	11059949	11060890	FBgn0032330	Samuel-RA
2L	11305745	11306422	FBgn0032359	Osi21-RA
2L	11323950	11324225	FBgn0032360	CG14926-RA
2L	11808445	11808608	FBgn0020309;FBgn0020309;FBgn0020309	crol-RB;crol-RC;crol-RA
2L	12002393	12002741	FBgn0032394	CG6746-RA
2L	12483801	12484300	FBgn0259176	bun-RB
2L	13164979	13165590	FBgn0032474	DnaJ-H-RB
2L	13373568	13374459	FBgn0032513	CG6565-RA
2L	13835205	13835588	FBgn0028509	cenG1A-RB
2L	14225801	14226145	FBgn0016930	smi35A-RB
2L	14226256	14226405	FBgn0016930	smi35A-RB
2L	14422062	14422718	FBgn0028871	Cpr35B-RA
2L	14460661	14461330	FBgn0028844	CG15283-RB
2L	14490103	14490642	FBgn0005771	noc-RA
2L	14513107	14514054	FBgn0053648	CG33648-RA
2L	14552506	14553414	FBgn0250844	CG4218-RA
2L	15413413	15414335	FBgn0028891	CG18482-RA
2L	16684010	16684735	FBgn0261278	grp-RA
2L	17749755	17750133	FBgn0015609;FBgn0015609;FBgn0015609;FBgn0015609;FBgn0015609;FBgn0015609;FBgn0015609;FBgn0015609;FBgn0015609;FBgn0015609;FBgn0015609;FBgn0015609	CadN-RE;CadN-RH;CadN-RA;CadN-RF;CadN-RC;CadN-RB;CadN-RD;CadN-RG;CadN-RI;CadN-RJ;CadN-RK;CadN-RL
2L	18145274	18145581	FBgn0041184;FBgn0041184	Socs36E-RA;Socs36E-RB
2L	18312399	18312817	FBgn0000636;FBgn0000636;FBgn0000636;FBgn0000636	Fas3-RA;Fas3-RB;Fas3-RC;Fas3-RD
2L	18946341	18946779	FBgn0032724	CG10428-RA
2L	19044985	19045333	FBgn0086441	hkl-RB
2L	19136467	19137015	FBgn0010300	brat-RA
2L	19321667	19322244	FBgn0032769	CG10750-RA
2L	19323325	19324094	FBgn0032769	CG10750-RA
2L	19572520	19572987	FBgn0005672;FBgn0005672	spi-RE;spi-RB
2L	19575612	19575892	FBgn0005672	spi-RG
2L	20093827	20094182	FBgn0032848;FBgn0032848	CG10722-RB;CG10722-RA
2L	20349976	20350364	FBgn0011638	La-RB
2L	21017571	21018244	FBgn0250867	CG42238-RA
2L	21168524	21168682	FBgn0010100	Acon-RD
2L	21794756	21795178	FBgn0051612	CG31612-RB
2L	21846795	21847185	FBgn0003866	tsh-RB
2R	1540943	1541596	FBgn0027507	CG1344-RA
2R	2034833	2034970	FBgn0000546	EcR-RF
2R	2035089	2035375	FBgn0000546	EcR-RF
2R	2045118	2045428	FBgn0000546;FBgn0000546	EcR-RD;EcR-RE
2R	2107681	2108043	FBgn0033073	bin3-RA
2R	2435123	2435707	FBgn0086655;FBgn0086655	jing-RB;jing-RI
2R	2550684	2551152	FBgn0000054;FBgn0000054;FBgn0000054	Adf1-RA;Adf1-RB;Adf1-RC
2R	2862485	2862802	FBgn0033121	Cyp6u1-RA
2R	2976051	2977276	FBgn0028642	esn-RB
2R	3376592	3377170	FBgn0259745	wech-RB
2R	3416735	3417264	FBgn0033188	CG1600-RB
2R	4916080	4917163	FBgn0033365;FBgn0033365	CG8170-RA;CG8170-RB
2R	4997384	4998334	FBgn0033378	tsu-RA
2R	5064676	5065072	FBgn0015477	Rme-8-RA
2R	5328906	5329820	FBgn0029092	ced-6-RC
2R	5434412	5434954	FBgn0033421	CG1888-RA
2R	5599398	5599958	FBgn0010316	dap-RA
2R	5748255	5748839	FBgn0027580;FBgn0027580	CG1516-RI;CG1516-RE
2R	5846770	5847825	FBgn0033466;FBgn0033466	CG12130-RA;CG12130-RB
2R	6010624	6011212	FBgn0050011;FBgn0050011;FBgn0050011	gem-RA;gem-RC;gem-RD
2R	6046134	6047340	FBgn0033495;FBgn0033495	CG12214-RB;CG12214-RA
2R	6158838	6159072	FBgn0033504;FBgn0033504	CAP-RK;CAP-RO
2R	6453919	6454113	FBgn0004399;FBgn0004399;FBgn0004399;FBgn0004399	psq-RK;psq-RG;psq-RF;psq-RE
2R	6455071	6455552	FBgn0004399;FBgn0004399;FBgn0004399;FBgn0004399	psq-RK;psq-RG;psq-RF;psq-RE
2R	6455861	6455973	FBgn0004399;FBgn0004399;FBgn0004399;FBgn0004399	psq-RK;psq-RG;psq-RF;psq-RE
2R	6468134	6468295	FBgn0004399;FBgn0004399;FBgn0004399	psq-RJ;psq-RH;psq-RD
2R	6489009	6489221	FBgn0033538;FBgn0033538	CG11883-RA;CG11883-RB
2R	6695687	6697271	FBgn0027499	CG12340-RA
2R	6781660	6781966	FBgn0033569	CG12942-RA
2R	7068879	7069231	FBgn0003396	shn-RA
2R	7069864	7070469	FBgn0003396	shn-RA
2R	7084887	7085698	FBgn0003396	shn-RB
2R	7090312	7090631	FBgn0003396	shn-RC
2R	7488706	7489690	FBgn0033636;FBgn0033636	tou-RA;tou-RE
2R	7502013	7502285	FBgn0033636;FBgn0033636	tou-RA;tou-RE
2R	7553538	7553771	FBgn0050035	CG30035-RA
2R	7872858	7873125	FBgn0011704	RnrS-RA
2R	8767392	8767785	FBgn0002069	Aats-asp-RA
2R	9427541	9428014	FBgn0033853	CG6145-RB
2R	9962062	9962678	FBgn0259183	CG42287-RA
2R	10798898	10799164	FBgn0027596	CG10249-RC
2R	11005999	11006809	FBgn0015371;FBgn0015371;FBgn0015371	chn-RC;chn-RD;chn-RB
2R	11015503	11016215	FBgn0015371	chn-RA
2R	11704575	11705329	FBgn0083919	Zasp52-RC
2R	12612235	12612438	FBgn0050463;FBgn0050463;FBgn0050463;FBgn0050463	CG30463-RA;CG30463-RB;CG30463-RC;CG30463-RD
2R	12715525	12716021	FBgn0085489	CG34460-RA
2R	12914322	12914909	FBgn0023172;FBgn0023172;FBgn0023172	RhoGEF2-RE;RhoGEF2-RF;RhoGEF2-RD
2R	13308353	13308789	FBgn0022029;FBgn0022029;FBgn0022029;FBgn0022029	l(2)k01209-RA;l(2)k01209-RB;l(2)k01209-RC;l(2)k01209-RD
2R	13389151	13389662	FBgn0034228	CG14479-RA
2R	13512627	13513029	FBgn0004400	rhi-RA
2R	13692383	13692496	FBgn0259211;FBgn0259211;FBgn0259211;FBgn0259211	grh-RI;grh-RJ;grh-RH;grh-RL
2R	13982478	13982892	FBgn0034300	CG5098-RA
2R	14194440	14194679	FBgn0034327	CG14505-RB
2R	14217681	14218166	FBgn0040737	Tango8-RA
2R	14232003	14233200	FBgn0010575;FBgn0010575;FBgn0010575	sbb-RD;sbb-RE;sbb-RF
2R	14244377	14245312	FBgn0010575	sbb-RG
2R	14560163	14560586	FBgn0023214	edl-RA
2R	15826598	15827066	FBgn0050447;FBgn0050447	CG30447-RA;CG30447-RB
2R	15837583	15838088	FBgn0034478	CG10822-RA
2R	16963904	16964218	FBgn0003748	Treh-RA
2R	17362964	17363366	FBgn0010415;FBgn0010415;FBgn0010415;FBgn0010415;FBgn0010415;FBgn0010415	Sdc-RA;Sdc-RB;Sdc-RC;Sdc-RD;Sdc-RE;Sdc-RF
2R	17384913	17385313	FBgn0010470	Fkbp13-RC
2R	17621723	17621885	FBgn0034657	LBR-RC
2R	17622006	17622439	FBgn0034657	LBR-RC
2R	17751206	17752103	FBgn0034667	comr-RA
2R	18066180	18066608	FBgn0050279	CG30279-RA
2R	18198898	18199331	FBgn0034718;FBgn0034718	wdp-RD;wdp-RB
2R	18446715	18447199	FBgn0003175	px-RA
2R	18573917	18574184	FBgn0020257	ppa-RA
2R	18773587	18774067	FBgn0034793	asrij-RA
2R	18820991	18821304	FBgn0034800	CG3788-RA
2R	19253913	19254376	FBgn0034853	CG13550-RA
2R	19865575	19866523	FBgn0005612	Sox14-RA
2R	20701616	20702009	FBgn0000157;FBgn0000157;FBgn0000157	Dll-RB;Dll-RA;Dll-RC
2R	20830235	20830951	FBgn0035083	Tina-1-RA
3L	552540	553436	FBgn0035142	hipk-RA
3L	618238	618790	FBgn0016715	Reg-2-RA
3L	620339	621679	FBgn0016715	Reg-2-RA
3L	627185	627972	FBgn0035147	CG12030-RA
3L	699392	699779	FBgn0035157	CG13894-RA
3L	760800	761712	FBgn0000575	emc-RA
3L	2774175	2774598	FBgn0044452	Atg2-RA
3L	2808635	2808901	FBgn0035376	CG2083-RB
3L	2834182	2835237	FBgn0035377	CG14952-RA
3L	3106864	3107023	FBgn0035398	Cht7-RA
3L	3178460	3178961	FBgn0035411;FBgn0035411	CG12734-RA;CG12734-RB
3L	3247355	3247787	FBgn0035426	CG12078-RA
3L	3384634	3385054	FBgn0035445	CG12014-RA
3L	3394712	3395187	FBgn0035445	CG12014-RA
3L	3810471	3810967	FBgn0052263	CG32263-RA
3L	3902887	3903437	FBgn0003943	Ubi-p63E-RA
3L	4252519	4253156	FBgn0041171	ago-RA
3L	4382810	4383297	FBgn0035539;FBgn0035539	CG7447-RA;CG7447-RB
3L	4409021	4409559	FBgn0035542	CG11347-RD
3L	5132259	5132714	FBgn0035589	CG4618-RA
3L	6481429	6481902	FBgn0035703	CG8270-RA
3L	6810973	6811224	FBgn0086680	vvl-RA
3L	6961988	6962736	FBgn0035726	CG9953-RA
3L	7127162	7127635	FBgn0023001;FBgn0023001	melt-RB;melt-RC
3L	8301915	8302306	FBgn0035871;FBgn0035871	CG7188-RA;CG7188-RB
3L	8448844	8449355	FBgn0010825;FBgn0010825;FBgn0010825	Gug-RA;Gug-RB;Gug-RC
3L	8649858	8650404	FBgn0035922	CG6486-RB
3L	8650763	8651198	FBgn0035922	CG6486-RB
3L	8652584	8653360	FBgn0035922	CG6486-RB
3L	8661328	8662176	FBgn0001168	h-RB
3L	8758825	8759495	FBgn0261259;FBgn0261259	Fhos-RA;Fhos-RB
3L	8905838	8906342	FBgn0035936;FBgn0035936	Tsp66E-RA;Tsp66E-RC
3L	9419539	9420692	FBgn0015296	Shc-RA
3L	9685984	9686436	FBgn0036030	CG6767-RB
3L	9757516	9758001	FBgn0036043;FBgn0036043;FBgn0036043;FBgn0036043;FBgn0036043;FBgn0036043;FBgn0036043	CG8177-RI;CG8177-RJ;CG8177-RK;CG8177-RC;CG8177-RF;CG8177-RG;CG8177-RH
3L	10733176	10733521	FBgn0036101	NijA-RA
3L	10753048	10753595	FBgn0036102	CG12523-RA
3L	10848952	10849143	FBgn0026160	tna-RA
3L	10927717	10928475	FBgn0054050	CG34050-RA
3L	10943811	10944165	FBgn0054050	CG34050-RA
3L	11112456	11112804	FBgn0036134	Mnf-RH
3L	11285761	11286652	FBgn0036152	CG6175-RB
3L	11289345	11289738	FBgn0036152	CG6175-RB
3L	11291151	11291380	FBgn0036152	CG6175-RB
3L	11291677	11291833	FBgn0036152	CG6175-RB
3L	11317867	11318177	FBgn0036154	CG6168-RB
3L	11321555	11322032	FBgn0036154	CG6168-RB
3L	11336007	11336805	FBgn0036155	CG6163-RA
3L	11357655	11358161	FBgn0036155	CG6163-RA
3L	11362275	11363353	FBgn0036155	CG6163-RA
3L	11367034	11367518	FBgn0036155	CG6163-RA
3L	11373878	11374325	FBgn0036156	CG11726-RA
3L	11375496	11375981	FBgn0036156	CG11726-RA
3L	12075658	12075776	FBgn0250876	Sema-5c-RB
3L	12089098	12089780	FBgn0036246	CG17154-RA
3L	12131624	12131951	FBgn0036257	RhoGAP68F-RA
3L	12550851	12552042	FBgn0036302;FBgn0036302;FBgn0036302;FBgn0036302	sowah-RD;sowah-RH;sowah-RG;sowah-RI
3L	13175662	13176237	FBgn0086916	snky-RA
3L	14543950	14544579	FBgn0036428;FBgn0036428	CG9238-RA;CG9238-RB
3L	14627777	14628708	FBgn0041604;FBgn0041604	dlp-RA;dlp-RB
3L	15173995	15174114	FBgn0036489	CG7011-RA
3L	15184882	15185774	FBgn0036490	CG6888-RA
3L	15258829	15259326	FBgn0029114	Tollo-RA
3L	15501020	15501492	FBgn0036502	CG7841-RA
3L	15526256	15526922	FBgn0004396;FBgn0004396	CrebA-RA;CrebA-RB
3L	15581222	15581998	FBgn0036518;FBgn0036518;FBgn0036518;FBgn0036518	RhoGAP71E-RB;RhoGAP71E-RA;RhoGAP71E-RC;RhoGAP71E-RD
3L	16009523	16009941	FBgn0036558	mib1-RA
3L	16168759	16169154	FBgn0053795	CG33795-RA
3L	16172828	16173223	FBgn0053795	CG33795-RA
3L	16208492	16209433	FBgn0036577	CG13073-RA
3L	16477939	16478379	FBgn0004569	argos-RA
3L	16482831	16483109	FBgn0260388	CG42514-RC
3L	16799525	16800384	FBgn0036663	CG9674-RD
3L	17426534	17427143	FBgn0052176	CG32176-RA
3L	17571612	17571832	FBgn0000567;FBgn0000567	Eip74EF-RB;Eip74EF-RD
3L	18178912	18179429	FBgn0003997	W-RA
3L	18186010	18186126	FBgn0003997	W-RA
3L	18186230	18187104	FBgn0036782	CG7320-RA
3L	18187225	18188572	FBgn0036782	CG7320-RA
3L	18226265	18226777	FBgn0036783	CheA75a-RA
3L	18228943	18229568	FBgn0036783	CheA75a-RA
3L	19035679	19036574	FBgn0002945	nkd-RA
3L	19160276	19161174	FBgn0016797	fz2-RC
3L	19176771	19177407	FBgn0016797	fz2-RB
3L	19552316	19552627	FBgn0036886	CG9300-RA
3L	19552745	19553271	FBgn0036886	CG9300-RA
3L	19553852	19554441	FBgn0036886	CG9300-RA
3L	19554556	19554806	FBgn0036886	CG9300-RA
3L	20396310	20397034	FBgn0028978	trbl-RA
3L	20502550	20502919	FBgn0052425	CG32425-RB
3L	20519100	20520028	FBgn0037011	CG4858-RA
3L	20723090	20723565	FBgn0037016	CG13252-RA
3L	20771402	20771913	FBgn0037020	CG4289-RA
3L	20777905	20778420	FBgn0037021	CG11399-RB
3L	20943803	20944208	FBgn0011591	fng-RA
3L	20944363	20944528	FBgn0011591	fng-RA
3L	21091795	21092988	FBgn0053285	CG33285-RA
3L	21246889	21247223	FBgn0004865	Eip78C-RC
3L	21297552	21298020	FBgn0037071	CG7632-RA
3L	21378349	21378466	FBgn0261258	rgn-RA
3L	22169645	22170656	FBgn0037152	CG15374-RA
3R	204299	204574	FBgn0037239	CG11739-RA
3R	493351	493832	FBgn0051531	CG31531-RB
3R	850492	850758	FBgn0037292	CG2022-RB
3R	913165	913598	FBgn0010313	corto-RA
3R	1156966	1157121	FBgn0013576	l(3)82Fd-RD
3R	1613990	1615266	FBgn0037376	CG2051-RA
3R	2738617	2738769	FBgn0260642;FBgn0260642;FBgn0260642;FBgn0260642;FBgn0260642;FBgn0260642	Antp-RH;Antp-RD;Antp-RL;Antp-RF;Antp-RJ;Antp-RK
3R	2862944	2863800	FBgn0024289	Sodh-1-RA
3R	2934399	2935291	FBgn0261238;FBgn0261238;FBgn0261238;FBgn0261238;FBgn0261238;FBgn0261238	Alh-RB;Alh-RC;Alh-RE;Alh-RF;Alh-RH;Alh-RI
3R	2949769	2950114	FBgn0261238	Alh-RA
3R	3148853	3149533	FBgn0037498	CG10029-RA
3R	3299691	3300044	FBgn0037504	CG1142-RA
3R	3788844	3789198	FBgn0000504	dsx-RC
3R	3792551	3792699	FBgn0000504;FBgn0000504	dsx-RA;dsx-RB
3R	3792822	3793561	FBgn0000504;FBgn0000504	dsx-RA;dsx-RB
3R	3794773	3795285	FBgn0000504;FBgn0000504	dsx-RA;dsx-RB
3R	4159836	4160222	FBgn0003129	Poxm-RC
3R	4175134	4175801	FBgn0261108	Atg13-RA
3R	4502348	4502936	FBgn0037610	CG8043-RA
3R	4753224	4753825	FBgn0003177	pyd-RJ
3R	5055067	5055180	FBgn0003165	pum-RB
3R	5165870	5166350	FBgn0053936;FBgn0053936	CG33936-RB;CG33936-RA
3R	5167032	5167853	FBgn0053936;FBgn0053936	CG33936-RB;CG33936-RA
3R	5205098	5205562	FBgn0000723	Fps85D-RC
3R	5358996	5359189	FBgn0000244	by-RA
3R	5725044	5725523	FBgn0250818;FBgn0250818;FBgn0250818	CG34360-RA;CG34360-RC;CG34360-RD
3R	6209847	6210242	FBgn0259938	cwo-RA
3R	6213457	6213928	FBgn0259938	cwo-RA
3R	6442511	6442868	FBgn0001235;FBgn0001235;FBgn0001235;FBgn0001235	hth-RA;hth-RB;hth-RC;hth-RF
3R	7023039	7023462	FBgn0037870	CG18577-RA
3R	7482237	7482772	FBgn0259227	CG42327-RE
3R	7503880	7504118	FBgn0037931	CG18476-RA
3R	7584143	7584686	FBgn0017581	Lk6-RB
3R	7604085	7604562	FBgn0086910	l(3)neo38-RB
3R	7644797	7645313	FBgn0019624	CoVa-RA
3R	7713968	7714476	FBgn0037960	mthl5-RA
3R	8139565	8140491	FBgn0038011	CG4066-RA
3R	8195274	8195699	FBgn0001149	GstD1-RA
3R	8842011	8842565	FBgn0020496	CtBP-RB
3R	9226582	9227016	FBgn0038149	CG9796-RA
3R	9767330	9768226	FBgn0038188	Art9-RA
3R	10103974	10104427	FBgn0003862;FBgn0003862;FBgn0003862;FBgn0003862;FBgn0003862	trx-RD;trx-RC;trx-RA;trx-RB;trx-RE
3R	10481081	10481229	FBgn0086686	l(3)L1231-RA
3R	10541646	10542252	FBgn0053967	CG33967-RA
3R	10743934	10744119	FBgn0038279	CG3837-RA
3R	11100429	11101188	FBgn0000283	Cp190-RA
3R	11379418	11380707	FBgn0038350	CG18516-RA
3R	11468555	11470803	FBgn0038351	CG5302-RA
3R	11733196	11734118	FBgn0038381	CG3303-RA
3R	12060504	12060823	FBgn0040071	tara-RB
3R	12107434	12107984	FBgn0250823;FBgn0250823	gish-RA;gish-RC
3R	12512867	12513526	FBgn0051498	CG31498-RA
3R	12943337	12943937	FBgn0014141;FBgn0014141	cher-RA;cher-RG
3R	13505182	13505417	FBgn0038535	alt-RA
3R	13525702	13526414	FBgn0051249	CG31249-RA
3R	13968224	13968969	FBgn0038567	CG14316-RA
3R	14274021	14274460	FBgn0004652	fru-RL
3R	14567030	14567843	FBgn0024329	Mekk1-RB
3R	14621052	14621489	FBgn0038652;FBgn0038652	CG7720-RB;CG7720-RC
3R	15827577	15828402	FBgn0038755	Hs6st-RA
3R	16118128	16118612	FBgn0028386	cic-RB
3R	16964127	16964369	FBgn0250820	CG5802-RA
3R	17012673	17013166	FBgn0025803;FBgn0025803	SNF4Agamma-RC;SNF4Agamma-RP
3R	17434556	17434713	FBgn0013984	InR-RA
3R	17475454	17475769	FBgn0011766	E2f-RB
3R	17478914	17479072	FBgn0011766	E2f-RB
3R	17662381	17662857	FBgn0041229	Gr93a-RA
3R	17664020	17664573	FBgn0045470	Gr93b-RB
3R	17867465	17867822	FBgn0017397;FBgn0017397;FBgn0017397;FBgn0017397;FBgn0017397	how-RB;how-RA;how-RC;how-RD;how-RE
3R	18019852	18020407	FBgn0038934	Gld2-RA
3R	18493027	18493577	FBgn0038999	CG17623-RA
3R	18974149	18974645	FBgn0004644;FBgn0004644	hh-RA;hh-RB
3R	19159393	19159746	FBgn0003118	pnt-RB
3R	19181740	19182079	FBgn0016119	ATPsyn-Cf6-RA
3R	19583687	19584305	FBgn0039111	Plip-RB
3R	19863356	19863918	FBgn0039141;FBgn0039141	spas-RA;spas-RB
3R	21460061	21460520	FBgn0039350;FBgn0039350;FBgn0039350;FBgn0039350	jigr1-RA;jigr1-RB;jigr1-RD;jigr1-RE
3R	21466159	21466633	FBgn0039350	jigr1-RC
3R	21563819	21564237	FBgn0051092;FBgn0051092;FBgn0051092;FBgn0051092;FBgn0051092	LpR2-RA;LpR2-RC;LpR2-RD;LpR2-RE;LpR2-RG
3R	21877987	21878425	FBgn0260946;FBgn0260946	exo84-RA;exo84-RB
3R	21924661	21925198	FBgn0039411;FBgn0039411	dys-RC;dys-RD
3R	24361898	24362460	FBgn0003137;FBgn0003137;FBgn0003137;FBgn0003137	Ppn-RC;Ppn-RE;Ppn-RF;Ppn-RG
3R	26083200	26084306	FBgn0039761	CG18404-RA
3R	26097843	26098594	FBgn0010113;FBgn0010113	hdc-RA;hdc-RC
3R	26102215	26102451	FBgn0010113;FBgn0010113	hdc-RA;hdc-RC
3R	26213725	26214419	FBgn0015221	Fer2LCH-RB
3R	27767199	27767974	FBgn0011224	heph-RT
3R	27803475	27804114	FBgn0039886	CG2003-RA
4	77089	78006	FBgn0004859	ci-RA
4	537756	538345	FBgn0004607	zfh2-RA
X	1035803	1036362	FBgn0040365	CG14628-RA
X	1129388	1129742	FBgn0026875	CG3638-RB
X	1214588	1214976	FBgn0025641	DAAM-RB
X	1773609	1774421	FBgn0029594	CG14806-RA
X	1801680	1802391	FBgn0023509	mip130-RA
X	1905826	1906111	FBgn0010110	east-RB
X	1935389	1935742	FBgn0000667;FBgn0000667;FBgn0000667	Actn-RC;Actn-RB;Actn-RA
X	2016912	2018266	FBgn0004860	ph-d-RB
X	2028616	2028737	FBgn0004861	ph-p-RA
X	2028854	2030128	FBgn0004861	ph-p-RA
X	2030960	2031728	FBgn0004861	ph-p-RB
X	2197757	2198321	FBgn0023526	CG2865-RA
X	2541440	2542332	FBgn0003371	sgg-RK
X	2684197	2684951	FBgn0040384;FBgn0040384	CG32795-RA;CG32795-RC
X	2858657	2859205	FBgn0028369	kirre-RB
X	3056614	3057079	FBgn0028746	CG18508-RA
X	3376715	3377475	FBgn0029664	CG10802-RA
X	3588246	3588726	FBgn0023215;FBgn0023215	Mnt-RA;Mnt-RH
X	5590099	5590798	FBgn0027564	CG3149-RA
X	5641358	5641944	FBgn0029798	CG4078-RA
X	5794048	5794934	FBgn0000042;FBgn0000042;FBgn0000042	Act5C-RA;Act5C-RC;Act5C-RD
X	5812727	5813107	FBgn0029824	CG3726-RA
X	5894529	5894796	FBgn0027546	CG4766-RA
X	5914737	5915591	FBgn0029003	mab-21-RA
X	5924186	5924742	FBgn0003302	rux-RA
X	6237794	6238040	FBgn0029866	CG3842-RB
X	6438261	6438705	FBgn0085446;FBgn0085446;FBgn0085446;FBgn0085446;FBgn0085446;FBgn0085446	CG34417-RC;CG34417-RD;CG34417-RF;CG34417-RH;CG34417-RI;CG34417-RJ
X	6671162	6671707	FBgn0003390	shf-RA
X	6674050	6674204	FBgn0003390	shf-RA
X	6753731	6754205	FBgn0029915	CG14434-RA
X	6757008	6757551	FBgn0064121;FBgn0064122	CG33692-RB;CG33691-RB
X	6877080	6877734	FBgn0004646	ogre-RA
X	6878234	6878735	FBgn0261284	bou-RA
X	6879094	6879594	FBgn0261284	bou-RA
X	7218726	7219085	FBgn0029944	Dok-RA
X	7591088	7591430	FBgn0029504	CHES-1-like-RA
X	7601073	7601714	FBgn0029504	CHES-1-like-RB
X	7621996	7623209	FBgn0029957	CG12155-RA
X	7785725	7786349	FBgn0029971	CG18624-RB
X	7986326	7986753	FBgn0029996	Ubc-E2H-RB
X	8090028	8090545	FBgn0243505	sdt-RB
X	8146405	8146532	FBgn0030027	CG1632-RA
X	8790228	8791134	FBgn0011661	Moe-RF
X	9478739	9479855	FBgn0001186;FBgn0001186	Hex-A-RA;Hex-A-RB
X	10010145	10010424	FBgn0083940;FBgn0083940	CG34104-RA;CG34104-RB
X	10159310	10159856	FBgn0040942	CG12643-RA
X	10441022	10441413	FBgn0085443	spri-RG
X	10824547	10824820	FBgn0030251	CG2145-RA
X	11466502	11467637	FBgn0030313	CG11697-RA
X	11516781	11516903	FBgn0004370;FBgn0004370;FBgn0004370;FBgn0004370	Ptp10D-RD;Ptp10D-RB;Ptp10D-RA;Ptp10D-RE
X	11609420	11610252	FBgn0030329	CG1837-RA
X	11670282	11670667	FBgn0004511	dy-RA
X	11814869	11815335	FBgn0030357	Sclp-RB
X	12149225	12150879	FBgn0052655	CG32655-RA
X	12473554	12474111	FBgn0030400;FBgn0030400	CG11138-RC;CG11138-RD
X	12568441	12569299	FBgn0011837;FBgn0011837	Tis11-RB;Tis11-RA
X	12569483	12570819	FBgn0011837;FBgn0011837	Tis11-RB;Tis11-RA
X	12629139	12629823	FBgn0024308	Smr-RC
X	12645032	12645649	FBgn0030418	CG4004-RB
X	12645842	12646581	FBgn0030418	CG4004-RB
X	13053598	13053992	FBgn0030457	CG12096-RA
X	13128629	13129022	FBgn0052639	CG32639-RA
X	13135011	13135730	FBgn0052639	CG32639-RA
X	13297941	13298386	FBgn0030484	CG1681-RA
X	13889927	13890435	FBgn0000173;FBgn0000173	ben-RA;ben-RB
X	14970129	14970730	FBgn0030608;FBgn0030608;FBgn0030608	Lsd-2-RB;Lsd-2-RC;Lsd-2-RA
X	15055944	15056414	FBgn0030617;FBgn0030617	CG9095-RA;CG9095-RB
X	16227080	16227381	FBgn0011764;FBgn0011764;FBgn0011764;FBgn0011764;FBgn0011764	Dsp1-RB;Dsp1-RA;Dsp1-RC;Dsp1-RD;Dsp1-RE
X	16253209	16253864	FBgn0086448	Gpi1-RA
X	16644847	16645362	FBgn0027528	CG9634-RA
X	16654920	16655875	FBgn0027528	CG9634-RA
X	16729755	16729966	FBgn0030797	CG13004-RB
X	17404289	17405108	FBgn0030842	CG8557-RB
X	17455790	17456391	FBgn0030844;FBgn0030844;FBgn0030844	ppk23-RA;ppk23-RB;ppk23-RC
X	17465061	17465410	FBgn0030844;FBgn0030844;FBgn0030844	ppk23-RA;ppk23-RB;ppk23-RC
X	17471985	17472386	FBgn0028343	l(1)G0222-RE
X	17576871	17577763	FBgn0052556	CG32556-RB
X	17596556	17597035	FBgn0030863;FBgn0030863	CG8188-RA;CG8188-RB
X	17723568	17724703	FBgn0030870	CG6398-RA
X	18156325	18156712	FBgn0030905	CG15059-RB
X	18669529	18669810	FBgn0030955	CG6891-RA
X	18742503	18743049	FBgn0030966	CG7280-RA
X	19192398	19192519	FBgn0031011	CG8034-RA
X	20109966	20110585	FBgn0031097	obst-A-RA
X	21152607	21153075	FBgn0052521;FBgn0052521;FBgn0052521	CG32521-RC;CG32521-RA;CG32521-RB
X	21221801	21222492	FBgn0003464	sol-RD
X	21502208	21502865	FBgn0024807	DIP1-RH
