# Supplementary material for: Genome-Wide Tissue-Specific Occupancy of the Hox Protein Ultrabithorax and Hox Cofactor Homothorax in Drosophila
Source: PLoS One. 2011 Apr 5;6(4):e14686. doi: 10.1371/journal.pone.0014686 (PMC3071676; doi:10.1371/journal.pone.0014686)
Supplement: Table S6 — Ubx-responsive genes bound by Ubx or Hth. Ubx-responsive genes (see Methods) that are also bound by Ubx and/or Hth in the haltere and log2-transformed expression values in haltere or Cbx1 mutant wing (both relative to wild-type wing) are represented. All Ubx responsive genes are provided in second sheet. (0.06 MB XLS) [file pone.0014686.s011.xls]

## Sheet: Ubx responsive, bound
Ubx-responsive genes bound by Ubx and/or Hth
FBID	Haltere (compared to WT wing)	Cbx (compared to WT wing)	Ubx-bound	Hth-bound
FBgn0000099	-0.846002	-0.257296	1	0
FBgn0000119	-1.05061	-0.218718	1	0
FBgn0000463	-1.00536	-0.197886	1	0
FBgn0000547	-0.589356	0.292986	1	0
FBgn0000557	-2.82862	0.800801	1	0
FBgn0000577	-0.254272	-0.400627	1	0
FBgn0000625	0.237991	0.936665	1	0
FBgn0000658	-0.945691	-0.0822331	1	0
FBgn0001078	-0.6275	-1.03411	1	0
FBgn0001269	-0.611032	-0.407946	1	0
FBgn0001297	0.140531	0.578276	1	0
FBgn0001994	-0.759038	0.0728547	1	0
FBgn0002121	-1.27107	-0.84839	1	0
FBgn0002521	-0.547313	0.0221114	1	0
FBgn0002732	0.691879	0.0262886	1	0
FBgn0002778	-0.55378	0.244481	1	0
FBgn0002931	-1.53174	-0.150525	1	0
FBgn0003345	-0.294546	0.275322	1	0
FBgn0003391	-0.36392	0.237243	1	0
FBgn0003463	0.792421	0.00177678	1	0
FBgn0003892	0.406347	0.0715219	1	0
FBgn0003944	2.84823	1.58458	1	0
FBgn0003975	-1.00806	-0.304126	1	0
FBgn0003984	-1.00211	0.0852029	1	0
FBgn0004177	-0.429432	-0.0354965	1	0
FBgn0004364	-0.175902	0.463563	1	0
FBgn0004378	-0.595647	-0.665065	1	0
FBgn0004390	-0.583403	-0.0583525	1	0
FBgn0004603	-0.538186	-0.0904799	1	0
FBgn0004648	-0.426442	-0.515198	1	0
FBgn0004837	-0.494031	-0.168896	1	0
FBgn0005613	0.391121	-0.377479	1	0
FBgn0005694	-0.800386	-0.154193	1	0
FBgn0010051	-0.782345	-0.283568	1	0
FBgn0010280	-0.498646	-0.0766071	1	0
FBgn0010401	-1.20736	0.331412	1	0
FBgn0010651	-0.0970802	1.05177	1	0
FBgn0010762	-0.484054	0.0866919	1	0
FBgn0011236	-0.16951	-0.312356	1	0
FBgn0011300	-0.61319	-0.483334	1	0
FBgn0011577	-0.841631	-0.267769	1	0
FBgn0013263	-0.505126	0.380132	1	0
FBgn0013469	-1.28606	0.0232553	1	0
FBgn0014011	-0.48009	0.745327	1	0
FBgn0014037	0.132234	0.328088	1	0
FBgn0014342	-0.436533	-0.472091	1	0
FBgn0014343	-0.38151	0.156324	1	0
FBgn0014388	-0.97257	-0.0120021	1	0
FBgn0015245	-0.576736	-0.165444	1	0
FBgn0015331	-0.157553	-0.265618	1	0
FBgn0015774	-0.85684	-0.0859992	1	0
FBgn0015777	-0.65515	-0.249257	1	0
FBgn0015778	-0.578868	0.265612	1	0
FBgn0016081	-0.268102	-0.556408	1	0
FBgn0016917	-0.617879	-0.688508	1	0
FBgn0020270	-0.191467	-0.827909	1	0
FBgn0020300	-0.697567	0.259531	1	0
FBgn0020386	-0.0403088	0.426221	1	0
FBgn0020493	-0.626188	-0.499364	1	0
FBgn0020513	-0.282119	-0.330949	1	0
FBgn0022238	-0.411749	0.40058	1	0
FBgn0022708	-0.328125	-0.314991	1	0
FBgn0022764	-0.138795	0.365419	1	0
FBgn0022981	-1.25405	1.66085	1	0
FBgn0024194	-0.314395	-0.418826	1	0
FBgn0024234	-0.0551774	0.448804	1	0
FBgn0024321	0.127516	0.542891	1	0
FBgn0024371	-0.325859	0.379232	1	0
FBgn0025140	-0.48259	-0.271574	1	0
FBgn0025640	-0.0394677	-0.392377	1	0
FBgn0025676	-0.424188	-1.34279	1	0
FBgn0025741	-0.562004	0.0677953	1	0
FBgn0025814	-0.155243	-1.07227	1	0
FBgn0026379	-0.500335	-0.0424954	1	0
FBgn0026573	-0.560402	-0.135525	1	0
FBgn0026577	0.0780672	-2.25337	1	0
FBgn0026630	-0.541421	-0.0940781	1	0
FBgn0027094	-0.419637	0.00468169	1	0
FBgn0027339	-0.552975	-0.221076	1	0
FBgn0027534	-0.341606	-0.554658	1	0
FBgn0027569	-0.522582	0.061456	1	0
FBgn0028420	-0.0934196	0.756303	1	0
FBgn0028421	-0.444201	-0.146976	1	0
FBgn0028737	-0.029562	0.353335	1	0
FBgn0029095	0.0916612	0.364879	1	0
FBgn0029148	-0.588245	0.134753	1	0
FBgn0029173	-0.456226	-0.109259	1	0
FBgn0029843	0.310118	-1.15295	1	0
FBgn0030067	-0.906689	-1.01471	1	0
FBgn0030494	-0.929362	0.0553241	1	0
FBgn0030629	-0.480885	-0.290949	1	0
FBgn0030839	-0.368714	0.650182	1	0
FBgn0031043	-0.376682	-0.0244349	1	0
FBgn0031418	-0.161348	0.661188	1	0
FBgn0031484	-0.183779	-0.384268	1	0
FBgn0031662	-0.342435	-0.397141	1	0
FBgn0031663	-0.503771	-0.802083	1	0
FBgn0032035	-0.0503001	-0.434038	1	0
FBgn0032123	-0.896601	0.364329	1	0
FBgn0032202	-0.385148	-0.472745	1	0
FBgn0032487	-0.455511	1.46144	1	0
FBgn0032524	-0.140563	-0.685171	1	0
FBgn0032847	-0.533991	0.191843	1	0
FBgn0033395	-0.112852	-4.94735	1	0
FBgn0033562	-0.263288	0.615309	1	0
FBgn0034177	-0.482134	0.0307954	1	0
FBgn0034231	-0.455596	-0.344232	1	0
FBgn0034534	0.16532	0.372628	1	0
FBgn0035089	-0.148451	0.61434	1	0
FBgn0035145	-0.000471964	0.496785	1	0
FBgn0035160	-0.103599	1.29065	1	0
FBgn0035206	0.0961165	-0.854651	1	0
FBgn0035355	-0.515613	0.830384	1	0
FBgn0035471	-0.289745	0.305733	1	0
FBgn0035769	-0.260982	-0.339182	1	0
FBgn0035805	-0.558917	0.674769	1	0
FBgn0035993	-0.416475	-0.663784	1	0
FBgn0036117	-0.53926	-1.87383	1	0
FBgn0036918	-0.18229	0.339315	1	0
FBgn0037017	-0.555298	0.159868	1	0
FBgn0037215	0.0822423	-0.432884	1	0
FBgn0037696	-0.515856	0.00985805	1	0
FBgn0037718	-0.278034	0.355401	1	0
FBgn0039135	-0.581768	-0.326353	1	0
FBgn0039765	-0.302748	0.0820867	1	0
FBgn0039864	-0.801107	-0.593489	1	0
FBgn0051475	-0.512053	-1.36961	1	0
FBgn0051688	-0.621799	-0.123136	1	0
FBgn0051998	-0.603894	-0.301873	1	0
FBgn0051999	0.0573434	-1.50268	1	0
FBgn0085424	-0.699357	-0.0751738	1	0
FBgn0085424	-0.826022	-0.0798661	1	0
FBgn0085424	-1.45476	0.00581376	1	0
FBgn0085432	-0.826195	-0.692307	1	0
FBgn0085435	-0.668814	-0.0368691	1	0
FBgn0085436	-0.669017	-0.0431427	1	0
FBgn0086364	-0.630896	-0.071968	1	0
FBgn0086364	0.0603	-0.233569	1	0
FBgn0086902	-0.622432	0.600705	1	0
FBgn0259212	-0.244794	0.689228	1	0
FBgn0259220	-0.5051	-0.00272162	1	0
FBgn0259244	0.933734	-0.202318	1	0
FBgn0259708	-0.45773	-0.10548	1	0
FBgn0259709	-0.45773	-0.10548	1	0
FBgn0259710	-0.45773	-0.10548	1	0
FBgn0259711	-0.45773	-0.10548	1	0
FBgn0259978	-0.449634	-0.232243	1	0
FBgn0259984	0.157581	-0.359284	1	0
FBgn0260771	-0.346324	0.108274	1	0
FBgn0260817	-0.126126	2.1481	1	0
FBgn0261283	-0.0476719	0.457368	1	0
FBgn0000097	-0.522315	0.351241	1	1
FBgn0000157	-1.74881	-0.151131	1	1
FBgn0000546	-1.00624	-0.343869	1	1
FBgn0000568	-0.567279	0.304767	1	1
FBgn0000575	-0.547173	0.427393	1	1
FBgn0001168	-0.447875	-0.461483	1	1
FBgn0001235	-0.0968616	0.618298	1	1
FBgn0002945	-0.511221	0.814003	1	1
FBgn0002973	-0.522904	0.331913	1	1
FBgn0003502	-0.873796	-0.0256543	1	1
FBgn0003717	-0.476075	0.405905	1	1
FBgn0003862	-0.347428	0.363585	1	1
FBgn0004009	-0.370496	1.29716	1	1
FBgn0004399	-0.865325	-0.583383	1	1
FBgn0004583	-0.488887	0.0805013	1	1
FBgn0004646	-0.420661	0.0281544	1	1
FBgn0004652	0.672876	-0.238876	1	1
FBgn0004865	0.310264	0.939623	1	1
FBgn0004892	0.0728131	0.60474	1	1
FBgn0004893	-0.342658	0.525033	1	1
FBgn0010110	0.0794922	0.397863	1	1
FBgn0010313	-0.400759	-0.423934	1	1
FBgn0011591	-0.81256	0.191435	1	1
FBgn0011638	-0.558781	0.373413	1	1
FBgn0011766	-0.664531	-0.300303	1	1
FBgn0013984	-0.326614	0.880228	1	1
FBgn0017397	-1.00411	0.772762	1	1
FBgn0020309	-0.702655	0.139925	1	1
FBgn0020496	-0.393441	-0.305924	1	1
FBgn0024250	-0.753909	-0.203564	1	1
FBgn0028386	-0.764073	-0.0716314	1	1
FBgn0029504	-0.850868	-0.417547	1	1
FBgn0030484	-0.165806	-0.331311	1	1
FBgn0031993	-0.815128	-0.176045	1	1
FBgn0034718	-0.792533	-0.152858	1	1
FBgn0034793	-0.3548	0.0973509	1	1
FBgn0036134	-0.476934	-0.172931	1	1
FBgn0050011	-0.384816	-1.67409	1	1
FBgn0086655	-0.480149	-0.0414555	1	1
FBgn0086680	-1.20192	-0.151151	1	1
FBgn0260388	-0.153622	-1.43778	1	1
FBgn0260642	-1.64519	0.249963	1	1
FBgn0261238	0.0203072	0.485717	1	1
FBgn0000567	-0.223708	-0.5645	0	1
FBgn0000629	0.0979275	0.509954	0	1
FBgn0003118	-0.283406	0.555651	0	1
FBgn0004511	-1.72588	0.284843	0	1
FBgn0004644	-0.827908	-0.479587	0	1
FBgn0010825	-0.474244	0.535277	0	1
FBgn0030608	-1.60445	-0.674137	0	1
FBgn0035083	-0.474974	-0.117926	0	1
FBgn0083940	-0.0940853	-0.592887	0	1

## Sheet: All Ubx responsive
All Ubx-responsive genes
FBgn0011569
FBgn0035858
FBgn0052626
FBgn0259244
FBgn0038180
FBgn0033602
FBgn0037114
FBgn0000591
FBgn0004652
FBgn0002631
FBgn0002633
FBgn0002734
FBgn0002735
FBgn0011296
FBgn0002629
FBgn0002732
FBgn0259986
FBgn0028543
FBgn0054003
FBgn0028542
FBgn0034470
FBgn0025360
FBgn0003892
FBgn0015801
FBgn0003463
FBgn0036899
FBgn0003944
FBgn0004364
FBgn0000061
FBgn0261238
FBgn0016123
FBgn0015904
FBgn0000116
FBgn0029095
FBgn0260857
FBgn0003888
FBgn0011758
FBgn0000180
FBgn0011211
FBgn0004893
FBgn0000229
FBgn0039851
FBgn0035522
FBgn0034520
FBgn0035160
FBgn0030611
FBgn0035355
FBgn0052055
FBgn0031418
FBgn0038815
FBgn0030839
FBgn0036975
FBgn0038071
FBgn0033562
FBgn0031713
FBgn0035805
FBgn0036918
FBgn0038126
FBgn0030787
FBgn0034182
FBgn0000338
FBgn0259212
FBgn0030093
FBgn0000617
FBgn0000629
FBgn0024371
FBgn0010110
FBgn0000557
FBgn0028737
FBgn0004865
FBgn0000575
FBgn0000576
FBgn0000625
FBgn0032820
FBgn0024234
FBgn0260817
FBgn0010825
FBgn0261283
FBgn0017397
FBgn0001235
FBgn0002431
FBgn0001250
FBgn0013984
FBgn0001297
FBgn0086902
FBgn0028420
FBgn0261574
FBgn0010651
FBgn0011638
FBgn0022238
FBgn0034534
FBgn0002645
FBgn0020240
FBgn0035145
FBgn0032940
FBgn0002783
FBgn0038923
FBgn0031357
FBgn0033907
FBgn0052475
FBgn0024321
FBgn0002945
FBgn0015521
FBgn0030341
FBgn0037718
FBgn0035089
FBgn0020386
FBgn0010441
FBgn0003117
FBgn0003118
FBgn0014011
FBgn0015286
FBgn0025638
FBgn0022981
FBgn0261648
FBgn0035471
FBgn0003345
FBgn0030350
FBgn0022764
FBgn0032487
FBgn0004892
FBgn0024288
FBgn0014037
FBgn0003717
FBgn0036285
FBgn0003862
FBgn0024361
FBgn0003900
FBgn0003963
FBgn0004009
FBgn0031902
FBgn0021872
FBgn0027094
FBgn0020513
FBgn0022708
FBgn0005694
FBgn0000071
FBgn0000075
FBgn0027356
FBgn0011746
FBgn0260642
FBgn0000097
FBgn0000099
FBgn0015589
FBgn0000119
FBgn0034793
FBgn0000150
FBgn0013751
FBgn0011300
FBgn0000181
FBgn0024491
FBgn0010520
FBgn0024250
FBgn0003502
FBgn0023095
FBgn0015919
FBgn0011571
FBgn0052499
FBgn0004106
FBgn0015617
FBgn0027569
FBgn0036366
FBgn0032701
FBgn0039920
FBgn0034231
FBgn0039864
FBgn0035692
FBgn0039135
FBgn0036382
FBgn0031043
FBgn0038632
FBgn0039852
FBgn0034390
FBgn0034462
FBgn0034498
FBgn0028544
FBgn0032538
FBgn0046763
FBgn0031148
FBgn0033683
FBgn0050069
FBgn0050118
FBgn0051342
FBgn0051475
FBgn0051495
FBgn0051688
FBgn0051998
FBgn0052066
FBgn0052068
FBgn0042178
FBgn0052732
FBgn0053093
FBgn0053099
FBgn0053970
FBgn0085435
FBgn0038268
FBgn0024989
FBgn0036824
FBgn0037017
FBgn0259163
FBgn0259708
FBgn0259709
FBgn0259710
FBgn0259711
FBgn0260486
FBgn0260771
FBgn0032160
FBgn0032666
FBgn0036710
FBgn0032408
FBgn0034177
FBgn0035865
FBgn0038610
FBgn0036124
FBgn0035252
FBgn0026573
FBgn0036020
FBgn0031993
FBgn0031663
FBgn0028540
FBgn0030629
FBgn0036887
FBgn0032925
FBgn0037696
FBgn0030159
FBgn0029504
FBgn0028386
FBgn0010313
FBgn0030494
FBgn0033731
FBgn0020309
FBgn0001994
FBgn0027053
FBgn0020496
FBgn0032210
FBgn0032693
FBgn0005677
FBgn0020493
FBgn0011577
FBgn0039802
FBgn0000463
FBgn0001624
FBgn0000157
FBgn0000472
FBgn0259220
FBgn0028789
FBgn0035956
FBgn0035954
FBgn0020306
FBgn0011763
FBgn0020307
FBgn0004511
FBgn0011766
FBgn0000546
FBgn0000547
FBgn0003731
FBgn0000568
FBgn0039066
FBgn0004583
FBgn0000611
FBgn0005632
FBgn0037760
FBgn0036134
FBgn0000658
FBgn0011591
FBgn0001075
FBgn0001078
FBgn0029173
FBgn0023441
FBgn0027343
FBgn0001087
FBgn0004390
FBgn0026077
FBgn0050011
FBgn0020300
FBgn0004834
FBgn0010226
FBgn0001168
FBgn0004644
FBgn0261239
FBgn0015240
FBgn0015245
FBgn0001269
FBgn0025366
FBgn0010051
FBgn0027339
FBgn0086655
FBgn0028421
FBgn0004378
FBgn0013469
FBgn0001319
FBgn0040206
FBgn0261535
FBgn0002121
FBgn0029006
FBgn0041111
FBgn0046704
FBgn0030608
FBgn0002632
FBgn0011648
FBgn0011653
FBgn0026208
FBgn0051390
FBgn0011656
FBgn0034726
FBgn0014342
FBgn0029002
FBgn0014343
FBgn0002778
FBgn0026409
FBgn0039765
FBgn0026252
FBgn0005617
FBgn0010909
FBgn0004177
FBgn0260789
FBgn0002922
FBgn0261530
FBgn0039234
FBgn0029970
FBgn0026630
FBgn0002931
FBgn0015774
FBgn0002932
FBgn0030505
FBgn0035993
FBgn0029148
FBgn0021874
FBgn0038964
FBgn0085436
FBgn0004108
FBgn0015777
FBgn0013998
FBgn0085424
FBgn0002973
FBgn0005636
FBgn0032123
FBgn0027600
FBgn0004646
FBgn0003002
FBgn0261885
FBgn0010401
FBgn0085432
FBgn0036271
FBgn0004394
FBgn0016694
FBgn0011207
FBgn0011823
FBgn0002521
FBgn0003089
FBgn0025140
FBgn0000273
FBgn0259243
FBgn0025741
FBgn0029903
FBgn0003130
FBgn0004901
FBgn0003145
FBgn0004399
FBgn0026379
FBgn0043900
FBgn0022986
FBgn0003206
FBgn0003205
FBgn0003210
FBgn0030067
FBgn0086364
FBgn0020379
FBgn0015778
FBgn0015806
FBgn0002306
FBgn0003334
FBgn0004197
FBgn0052423
FBgn0003391
FBgn0010762
FBgn0039938
FBgn0003499
FBgn0004603
FBgn0022085
FBgn0024836
FBgn0016917
FBgn0014388
FBgn0003557
FBgn0004837
FBgn0003612
FBgn0032847
FBgn0010280
FBgn0041182
FBgn0004915
FBgn0015828
FBgn0015014
FBgn0035083
FBgn0003749
FBgn0013263
FBgn0034094
FBgn0032943
FBgn0027865
FBgn0031957
FBgn0004889
FBgn0040259
FBgn0040251
FBgn0003975
FBgn0259978
FBgn0003984
FBgn0086680
FBgn0261563
FBgn0034718
FBgn0030941
FBgn0004360
FBgn0261850
FBgn0004606
FBgn0000008
FBgn0015331
FBgn0023416
FBgn0035452
FBgn0027534
FBgn0039935
FBgn0035484
FBgn0039131
FBgn0037215
FBgn0040801
FBgn0025640
FBgn0032035
FBgn0030484
FBgn0032202
FBgn0029818
FBgn0031484
FBgn0051999
FBgn0083940
FBgn0031662
FBgn0260387
FBgn0260388
FBgn0260795
FBgn0038749
FBgn0036211
FBgn0036117
FBgn0032290
FBgn0033889
FBgn0037552
FBgn0031001
FBgn0026577
FBgn0028473
FBgn0035206
FBgn0032524
FBgn0045761
FBgn0039328
FBgn0025676
FBgn0023076
FBgn0037240
FBgn0052029
FBgn0035769
FBgn0015037
FBgn0033395
FBgn0040466
FBgn0010109
FBgn0260746
FBgn0023511
FBgn0000567
FBgn0000577
FBgn0010425
FBgn0016081
FBgn0027342
FBgn0031213
FBgn0011770
FBgn0063495
FBgn0011236
FBgn0259984
FBgn0010549
FBgn0021896
FBgn0032515
FBgn0034795
FBgn0025814
FBgn0020270
FBgn0086347
FBgn0029843
FBgn0027570
FBgn0259896
FBgn0003082
FBgn0030795
FBgn0004636
FBgn0024194
FBgn0259172
FBgn0005613
FBgn0004648
FBgn0035638
FBgn0029711
FBgn0015664
