# Supplementary material for: Genome-Wide Tissue-Specific Occupancy of the Hox Protein Ultrabithorax and Hox Cofactor Homothorax in Drosophila
Source: PLoS One. 2011 Apr 5;6(4):e14686. doi: 10.1371/journal.pone.0014686 (PMC3071676; doi:10.1371/journal.pone.0014686)
Supplement: Table S7 — Significant Gene Ontology categories for haltere datasets. Biological process or molecular function GO categories with Bonferroni-corrected p-value<0.01 are represented for the indicated Ubx and/or Hth, haltere datasets. (0.04 MB XLS) [file pone.0014686.s012.xls]

## Sheet: Haltere_Ubx_overall
Haltere Ubx Overall
Category	Term	Fold Enrichment	p-value (Bonferroni)
GOTERM_MF_FAT	GO:0003677~DNA binding	1.52542	2.02009e-16
GOTERM_MF_FAT	GO:0008270~zinc ion binding	1.39447	2.05864e-11
GOTERM_BP_FAT	GO:0002165~instar larval or pupal development	1.67687	1.16556e-10
GOTERM_BP_FAT	GO:0006259~DNA metabolic process	1.95895	1.76799e-10
GOTERM_BP_FAT	GO:0006350~transcription	1.63487	2.16415e-10
GOTERM_BP_FAT	GO:0009791~post-embryonic development	1.64355	5.69357e-10
GOTERM_BP_FAT	GO:0007552~metamorphosis	1.70847	7.73985e-10
GOTERM_BP_FAT	GO:0045449~regulation of transcription	1.4449	1.52407e-09
GOTERM_BP_FAT	GO:0035220~wing disc development	1.80478	1.59446e-09
GOTERM_MF_FAT	GO:0030528~transcription regulator activity	1.45412	3.9249e-09
GOTERM_BP_FAT	GO:0048707~instar larval or pupal morphogenesis	1.69915	4.95953e-09
GOTERM_BP_FAT	GO:0009886~post-embryonic morphogenesis	1.68195	1.03159e-08
GOTERM_BP_FAT	GO:0007444~imaginal disc development	1.61122	2.94825e-08
GOTERM_BP_FAT	GO:0007389~pattern specification process	1.53758	1.84302e-07
GOTERM_BP_FAT	GO:0007560~imaginal disc morphogenesis	1.71313	3.00371e-07
GOTERM_BP_FAT	GO:0048563~post-embryonic organ morphogenesis	1.71313	3.00371e-07
GOTERM_BP_FAT	GO:0048569~post-embryonic organ development	1.67979	7.50094e-07
GOTERM_BP_FAT	GO:0035120~post-embryonic appendage morphogenesis	1.78248	8.80168e-07
GOTERM_MF_FAT	GO:0046914~transition metal ion binding	1.26221	1.32402e-06
GOTERM_BP_FAT	GO:0035114~imaginal disc-derived appendage morphogenesis	1.74241	2.6124e-06
GOTERM_BP_FAT	GO:0003002~regionalization	1.51665	2.97389e-06
GOTERM_BP_FAT	GO:0007476~imaginal disc-derived wing morphogenesis	1.77786	3.0811e-06
GOTERM_BP_FAT	GO:0048737~imaginal disc-derived appendage development	1.73069	3.33283e-06
GOTERM_BP_FAT	GO:0006357~regulation of transcription from RNA polymerase II promoter	1.82534	4.64175e-06
GOTERM_BP_FAT	GO:0051252~regulation of RNA metabolic process	1.40478	5.09954e-06
GOTERM_BP_FAT	GO:0007472~wing disc morphogenesis	1.7617	5.45807e-06
GOTERM_BP_FAT	GO:0035107~appendage morphogenesis	1.7208	5.88859e-06
GOTERM_BP_FAT	GO:0048736~appendage development	1.70959	7.40974e-06
GOTERM_BP_FAT	GO:0006974~response to DNA damage stimulus	2.07949	8.32886e-06
GOTERM_BP_FAT	GO:0045165~cell fate commitment	1.72389	1.14495e-05
GOTERM_MF_FAT	GO:0032553~ribonucleotide binding	1.30802	1.58693e-05
GOTERM_MF_FAT	GO:0032555~purine ribonucleotide binding	1.30802	1.58693e-05
GOTERM_BP_FAT	GO:0051726~regulation of cell cycle	1.86285	1.63501e-05
GOTERM_BP_FAT	GO:0001709~cell fate determination	1.98165	2.37942e-05
GOTERM_MF_FAT	GO:0000166~nucleotide binding	1.25785	2.6746e-05
GOTERM_BP_FAT	GO:0006355~regulation of transcription, DNA-dependent	1.40806	2.87198e-05
GOTERM_MF_FAT	GO:0003702~RNA polymerase II transcription factor activity	1.61673	4.19946e-05
GOTERM_BP_FAT	GO:0035222~wing disc pattern formation	2.36473	5.88563e-05
GOTERM_MF_FAT	GO:0032559~adenyl ribonucleotide binding	1.32751	9.86721e-05
GOTERM_BP_FAT	GO:0006260~DNA replication	2.10451	0.00010426
GOTERM_MF_FAT	GO:0005524~ATP binding	1.32582	0.000119345
GOTERM_BP_FAT	GO:0033554~cellular response to stress	1.78044	0.000137158
GOTERM_MF_FAT	GO:0046872~metal ion binding	1.19328	0.000174867
GOTERM_MF_FAT	GO:0017076~purine nucleotide binding	1.26432	0.000402187
GOTERM_MF_FAT	GO:0043167~ion binding	1.17904	0.000744215
GOTERM_MF_FAT	GO:0043169~cation binding	1.17772	0.000990206
GOTERM_BP_FAT	GO:0007447~imaginal disc pattern formation	2.01861	0.00100568
GOTERM_BP_FAT	GO:0006281~DNA repair	1.98071	0.00111231
GOTERM_BP_FAT	GO:0043933~macromolecular complex subunit organization	1.55534	0.0012005
GOTERM_MF_FAT	GO:0003700~transcription factor activity	1.43088	0.00127823
GOTERM_MF_FAT	GO:0030554~adenyl nucleotide binding	1.27925	0.00180154
GOTERM_MF_FAT	GO:0001883~purine nucleoside binding	1.27621	0.00210587
GOTERM_MF_FAT	GO:0001882~nucleoside binding	1.27489	0.0021212
GOTERM_BP_FAT	GO:0060541~respiratory system development	1.75165	0.00291788
GOTERM_BP_FAT	GO:0007424~open tracheal system development	1.75165	0.00291788
GOTERM_BP_FAT	GO:0008104~protein localization	1.44099	0.00350415
GOTERM_MF_FAT	GO:0043565~sequence-specific DNA binding	1.53384	0.00721586

## Sheet: Haltere_Hth_overall
Haltere Hth overall
Category	Term	Fold Enrichment	p-value (Bonferroni)
GOTERM_BP_FAT	GO:0007444~imaginal disc development	3.65469	3.20714e-15
GOTERM_BP_FAT	GO:0009791~post-embryonic development	3.41063	1.85185e-13
GOTERM_BP_FAT	GO:0002165~instar larval or pupal development	3.41907	7.40741e-13
GOTERM_BP_FAT	GO:0048569~post-embryonic organ development	3.95273	2.59259e-12
GOTERM_BP_FAT	GO:0009886~post-embryonic morphogenesis	3.61486	4.44444e-12
GOTERM_BP_FAT	GO:0048737~imaginal disc-derived appendage development	4.306	6.2963e-12
GOTERM_BP_FAT	GO:0035220~wing disc development	3.99616	8.14815e-12
GOTERM_BP_FAT	GO:0048736~appendage development	4.25348	9.81482e-12
GOTERM_BP_FAT	GO:0048707~instar larval or pupal morphogenesis	3.60382	1.03704e-11
GOTERM_BP_FAT	GO:0048563~post-embryonic organ morphogenesis	3.95394	1.2037e-11
GOTERM_BP_FAT	GO:0007560~imaginal disc morphogenesis	3.95394	1.2037e-11
GOTERM_BP_FAT	GO:0007552~metamorphosis	3.52499	1.24074e-11
GOTERM_BP_FAT	GO:0035114~imaginal disc-derived appendage morphogenesis	4.27128	1.96296e-11
GOTERM_BP_FAT	GO:0035120~post-embryonic appendage morphogenesis	4.34635	2.51852e-11
GOTERM_BP_FAT	GO:0035107~appendage morphogenesis	4.21833	3e-11
GOTERM_BP_FAT	GO:0007476~imaginal disc-derived wing morphogenesis	4.33153	1.53889e-10
GOTERM_BP_FAT	GO:0007472~wing disc morphogenesis	4.29215	2.0537e-10
GOTERM_BP_FAT	GO:0045449~regulation of transcription	2.39558	7.66482e-10
GOTERM_MF_FAT	GO:0030528~transcription regulator activity	2.42652	8.89545e-09
GOTERM_BP_FAT	GO:0006355~regulation of transcription, DNA-dependent	2.54375	1.98211e-08
GOTERM_BP_FAT	GO:0051252~regulation of RNA metabolic process	2.33377	4.73272e-07
GOTERM_MF_FAT	GO:0003677~DNA binding	2.05519	4.92894e-06
GOTERM_BP_FAT	GO:0007389~pattern specification process	2.55209	5.02452e-06
GOTERM_BP_FAT	GO:0003002~regionalization	2.58582	7.76855e-06
GOTERM_BP_FAT	GO:0010605~negative regulation of macromolecule metabolic process	2.89827	3.18465e-05
GOTERM_MF_FAT	GO:0003702~RNA polymerase II transcription factor activity	3.07103	3.45554e-05
GOTERM_BP_FAT	GO:0045165~cell fate commitment	3.30012	3.7203e-05
GOTERM_BP_FAT	GO:0007447~imaginal disc pattern formation	5.05101	3.92518e-05
GOTERM_BP_FAT	GO:0006357~regulation of transcription from RNA polymerase II promoter	3.58888	3.94578e-05
GOTERM_BP_FAT	GO:0016481~negative regulation of transcription	3.4521	4.71364e-05
GOTERM_BP_FAT	GO:0045934~negative regulation of nucleobase, nucleoside, nucleotide and nucleic acid metabolic process	3.31886	5.9631e-05
GOTERM_BP_FAT	GO:0051172~negative regulation of nitrogen compound metabolic process	3.31886	5.9631e-05
GOTERM_BP_FAT	GO:0035222~wing disc pattern formation	6.00492	6.08019e-05
GOTERM_BP_FAT	GO:0010629~negative regulation of gene expression	3.09042	9.32058e-05
GOTERM_BP_FAT	GO:0010558~negative regulation of macromolecule biosynthetic process	3.1123	0.000137927
GOTERM_BP_FAT	GO:0060541~respiratory system development	3.83648	0.000167344
GOTERM_BP_FAT	GO:0007424~open tracheal system development	3.83648	0.000167344
GOTERM_BP_FAT	GO:0031327~negative regulation of cellular biosynthetic process	3.07481	0.000180133
GOTERM_BP_FAT	GO:0009890~negative regulation of biosynthetic process	3.07481	0.000180133
GOTERM_BP_FAT	GO:0060429~epithelium development	3.14939	0.000186076
GOTERM_MF_FAT	GO:0003700~transcription factor activity	2.48708	0.000206631
GOTERM_BP_FAT	GO:0007423~sensory organ development	2.48984	0.000282946
GOTERM_MF_FAT	GO:0016564~transcription repressor activity	4.20437	0.000512532
GOTERM_BP_FAT	GO:0035218~leg disc development	6.50533	0.000685736
GOTERM_BP_FAT	GO:0051726~regulation of cell cycle	3.53603	0.000721404
GOTERM_BP_FAT	GO:0002009~morphogenesis of an epithelium	3.06251	0.000987434
GOTERM_BP_FAT	GO:0035215~genital disc development	9.11461	0.00112573
GOTERM_BP_FAT	GO:0048729~tissue morphogenesis	2.89306	0.00180526
GOTERM_BP_FAT	GO:0030182~neuron differentiation	2.37113	0.00208701
GOTERM_BP_FAT	GO:0040008~regulation of growth	4.21219	0.0034157
GOTERM_BP_FAT	GO:0006350~transcription	2.22404	0.00501869
GOTERM_BP_FAT	GO:0000122~negative regulation of transcription from RNA polymerase II promoter	5.43888	0.00528325
GOTERM_BP_FAT	GO:0001654~eye development	2.45985	0.00840996

## Sheet: Haltere_Ubx+Hth
Haltere Ubx+Hth
Category	Term	Fold Enrichment	p-value (Bonferroni)
GOTERM_BP_FAT	GO:0007444~imaginal disc development	4.02043	1.65201e-13
GOTERM_BP_FAT	GO:0009791~post-embryonic development	3.57809	1.52315e-10
GOTERM_BP_FAT	GO:0048569~post-embryonic organ development	4.29906	1.7214e-10
GOTERM_BP_FAT	GO:0002165~instar larval or pupal development	3.63249	1.8486e-10
GOTERM_BP_FAT	GO:0007560~imaginal disc morphogenesis	4.37434	2.38881e-10
GOTERM_BP_FAT	GO:0048563~post-embryonic organ morphogenesis	4.37434	2.38881e-10
GOTERM_BP_FAT	GO:0048737~imaginal disc-derived appendage development	4.68637	4.62398e-10
GOTERM_BP_FAT	GO:0048736~appendage development	4.62922	6.5271e-10
GOTERM_BP_FAT	GO:0035114~imaginal disc-derived appendage morphogenesis	4.62041	1.69199e-09
GOTERM_BP_FAT	GO:0035107~appendage morphogenesis	4.56313	2.38171e-09
GOTERM_BP_FAT	GO:0006355~regulation of transcription, DNA-dependent	2.93211	2.87301e-09
GOTERM_BP_FAT	GO:0035120~post-embryonic appendage morphogenesis	4.67148	3.13568e-09
GOTERM_BP_FAT	GO:0048707~instar larval or pupal morphogenesis	3.77905	4.06279e-09
GOTERM_BP_FAT	GO:0035220~wing disc development	4.17543	4.98726e-09
GOTERM_BP_FAT	GO:0045449~regulation of transcription	2.59139	6.25485e-09
GOTERM_BP_FAT	GO:0009886~post-embryonic morphogenesis	3.71482	6.87633e-09
GOTERM_BP_FAT	GO:0007552~metamorphosis	3.62246	1.47644e-08
GOTERM_BP_FAT	GO:0007476~imaginal disc-derived wing morphogenesis	4.59061	2.94755e-08
GOTERM_BP_FAT	GO:0007472~wing disc morphogenesis	4.54887	3.67883e-08
GOTERM_MF_FAT	GO:0030528~transcription regulator activity	2.64789	3.81125e-08
GOTERM_BP_FAT	GO:0051252~regulation of RNA metabolic process	2.69758	4.06018e-08
GOTERM_MF_FAT	GO:0003677~DNA binding	2.3431	5.85265e-07
GOTERM_BP_FAT	GO:0006357~regulation of transcription from RNA polymerase II promoter	4.49332	1.56825e-06
GOTERM_BP_FAT	GO:0007389~pattern specification process	2.87572	3.83307e-06
GOTERM_BP_FAT	GO:0010629~negative regulation of gene expression	3.77439	6.11197e-06
GOTERM_BP_FAT	GO:0051172~negative regulation of nitrogen compound metabolic process	4.02344	6.87726e-06
GOTERM_BP_FAT	GO:0045934~negative regulation of nucleobase, nucleoside, nucleotide and nucleic acid metabolic process	4.02344	6.87726e-06
GOTERM_BP_FAT	GO:0016481~negative regulation of transcription	4.16772	7.28567e-06
GOTERM_BP_FAT	GO:0003002~regionalization	2.88839	9.63716e-06
GOTERM_BP_FAT	GO:0010605~negative regulation of macromolecule metabolic process	3.37467	1.03756e-05
GOTERM_MF_FAT	GO:0003702~RNA polymerase II transcription factor activity	3.51335	3.12483e-05
GOTERM_BP_FAT	GO:0010558~negative regulation of macromolecule biosynthetic process	3.64726	5.09132e-05
GOTERM_BP_FAT	GO:0031327~negative regulation of cellular biosynthetic process	3.60332	6.48722e-05
GOTERM_BP_FAT	GO:0009890~negative regulation of biosynthetic process	3.60332	6.48722e-05
GOTERM_MF_FAT	GO:0003700~transcription factor activity	2.85681	7.90075e-05
GOTERM_BP_FAT	GO:0007423~sensory organ development	2.77753	0.000314415
GOTERM_BP_FAT	GO:0060541~respiratory system development	4.28539	0.000536572
GOTERM_BP_FAT	GO:0007424~open tracheal system development	4.28539	0.000536572
GOTERM_BP_FAT	GO:0007447~imaginal disc pattern formation	5.39198	0.000811972
GOTERM_MF_FAT	GO:0016564~transcription repressor activity	4.77909	0.00105646
GOTERM_BP_FAT	GO:0045165~cell fate commitment	3.42112	0.0011838
GOTERM_BP_FAT	GO:0003006~reproductive developmental process	2.45516	0.00147607
GOTERM_BP_FAT	GO:0000122~negative regulation of transcription from RNA polymerase II promoter	6.7886	0.00158172
GOTERM_BP_FAT	GO:0035218~leg disc development	7.44305	0.00220995
GOTERM_BP_FAT	GO:0045892~negative regulation of transcription, DNA-dependent	3.69077	0.00246262
GOTERM_BP_FAT	GO:0006350~transcription	2.48102	0.00384935
GOTERM_BP_FAT	GO:0051253~negative regulation of RNA metabolic process	3.57603	0.00396256
GOTERM_BP_FAT	GO:0035222~wing disc pattern formation	6.08977	0.00484646
GOTERM_BP_FAT	GO:0060429~epithelium development	3.2306	0.0055419
GOTERM_MF_FAT	GO:0042802~identical protein binding	3.83206	0.00690011
GOTERM_BP_FAT	GO:0051726~regulation of cell cycle	3.74191	0.00793153
GOTERM_BP_FAT	GO:0030182~neuron differentiation	2.5312	0.00857119
GOTERM_BP_FAT	GO:0048610~reproductive cellular process	2.34659	0.00865774
